# Supplementary material for: Pure Boric Acid Does Not Show Room‐Temperature Phosphorescence (RTP)
Source: Angew Chem Int Ed Engl. 2022 Feb 19;61(15):e202200599. doi: 10.1002/anie.202200599 (PMC9305524; doi:10.1002/anie.202200599)
Supplement: Supplementary file 2 — Supporting Information [file ANIE-61-0-s001.cif]

data_af363_zhwu_trans_abs_a
_audit_creation_date               2021-06-22
_audit_creation_method
;
Olex2 1.3-ac4
(compiled 2019.04.23 svn.r3594 for Rigaku Oxford Diffraction, GUI svn.r5739)
;
_shelx_SHELXL_version_number       '2018/3'
loop_
  _audit_author_name
  _audit_author_email
  _audit_author_address
 'Wu, Z.' zhu.wu@uni-wuerzburg.de
;
Julius-Maximilians-Universitaet Wuerzburg
Institut fuer Anorganische Chemie
Am Hubland
Wuerzburg
97074
Germany
;
 'Friedrich, A.' alexandra.friedrich1@uni-wuerzburg.de
;
Julius-Maximilians-Universitaet Wuerzburg
Institut fuer Anorganische Chemie
Am Hubland
Wuerzburg
97074
Germany
;
 'Marder, T.B.' todd.marder@uni-wuerzburg.de
;
Julius-Maximilians-Universitaet Wuerzburg
Institut fuer Anorganische Chemie
Am Hubland
Wuerzburg
97074
Germany
;

_audit_contact_author_address
;
Julius-Maximilians-Universitaet Wuerzburg
Institut fuer Anorganische Chemie
Am Hubland
Wuerzburg
97074
Germany
;
_audit_contact_author_email        todd.marder@uni-wuerzburg.de
_audit_contact_author_name         'Marder, T.B.'
_audit_contact_author_phone        '+49 931 31 85514'
_publ_contact_author_id_orcid      0000-0002-9990-0169
_publ_section_references
;
Dolomanov, O.V., Bourhis, L.J., Gildea, R.J, Howard, J.A.K. & Puschmann, H.
 (2009), J. Appl. Cryst. 42, 339-341.

Sheldrick, G.M. (2015). Acta Cryst. C71, 3-8.

Sheldrick, G.M. (2015). Acta Cryst. A71, 3-8.
;
_chemical_name_common              ?
_chemical_name_systematic          'ortho-boric acid'
_chemical_formula_moiety           'B H3 O3'
_chemical_formula_sum              'B H3 O3'
_chemical_formula_weight           61.83
loop_
  _atom_type_symbol
  _atom_type_description
  _atom_type_scat_dispersion_real
  _atom_type_scat_dispersion_imag
  _atom_type_scat_source
 'H' 'H' 0.0000 0.0000 'International Tables Vol C Tables 4.2.6.8 and 6.1.1.4'
 'B' 'B' 0.0090 0.0039 'International Tables Vol C Tables 4.2.6.8 and 6.1.1.4'
 'O' 'O' 0.0492 0.0322 'International Tables Vol C Tables 4.2.6.8 and 6.1.1.4'

_shelx_space_group_comment
;
The symmetry employed for this shelxl refinement is uniquely defined
by the following loop, which should always be used as a source of
symmetry information in preference to the above space-group names.
They are only intended as comments.
;
_space_group_crystal_system        'triclinic'
_space_group_IT_number             2
_space_group_name_H-M_alt          'P -1'
_space_group_name_Hall             '-P 1'
loop_
  _space_group_symop_operation_xyz
 'x, y, z'
 '-x, -y, -z'

_cell_length_a                     7.0181(3)
_cell_length_b                     7.0360(4)
_cell_length_c                     6.3469(5)
_cell_angle_alpha                  92.481(5)
_cell_angle_beta                   101.423(5)
_cell_angle_gamma                  119.759(5)
_cell_volume                       262.97(3)
_cell_formula_units_Z              4
_cell_measurement_reflns_used      2220
_cell_measurement_temperature      100(2)
_cell_measurement_theta_max        79.0770
_cell_measurement_theta_min        7.2970
_shelx_estimated_absorpt_T_max     0.970
_shelx_estimated_absorpt_T_min     0.758
_exptl_absorpt_coefficient_mu      1.453
_exptl_absorpt_correction_T_max    1.000
_exptl_absorpt_correction_T_min    0.720
_exptl_absorpt_correction_type     gaussian
_exptl_absorpt_process_details    
;
CrysAlisPro 1.171.40.53 (Rigaku Oxford Diffraction, 2019) Numerical
absorption correction based on gaussian integration over a 
multifaceted crystal model Empirical absorption correction using 
spherical harmonics, implemented in SCALE3 ABSPACK scaling algorithm.
;
_exptl_absorpt_special_details     ?
_exptl_crystal_colour              colourless
_exptl_crystal_density_diffrn      1.562
_exptl_crystal_density_meas        ?
_exptl_crystal_density_method      ?
_exptl_crystal_description         plate
_exptl_crystal_F_000               128
loop_
  _exptl_crystal_face_index_h
  _exptl_crystal_face_index_k
  _exptl_crystal_face_index_l
  _exptl_crystal_face_perp_dist
 -1 0 0 0.0495
 1 0 0 0.0457
 0 -1 0 0.0746
 -1 2 -1 0.0818
 0 0 -1 0.0104
 0 1 0 0.0782
 -2 1 0 0.0702
 0 0 1 0.0104
 -1 2 0 0.0868

_exptl_crystal_size_max            0.202
_exptl_crystal_size_mid            0.104
_exptl_crystal_size_min            0.021
loop_
  _exptl_oxdiff_crystal_face_indexfrac_h
  _exptl_oxdiff_crystal_face_indexfrac_k
  _exptl_oxdiff_crystal_face_indexfrac_l
  _exptl_oxdiff_crystal_face_x
  _exptl_oxdiff_crystal_face_y
  _exptl_oxdiff_crystal_face_z
 -0.9997 -0.0002 -0.0005 -0.0419 0.0660 -0.2494
 0.9997 0.0002 0.0005 0.0419 -0.0660 0.2494
 -0.0003 -1.0004 0.0003 -0.0884 0.2320 -0.0621
 -0.9994 1.9999 -1.0008 -0.1062 -0.4547 -0.1664
 -0.0002 -0.0006 -0.9997 -0.2411 -0.0567 -0.0413
 0.0003 1.0004 -0.0003 0.0884 -0.2320 0.0621
 -1.9992 1.0000 -0.0012 0.0046 -0.1000 -0.4367
 0.0002 0.0006 0.9997 0.2411 0.0567 0.0413
 -0.9992 2.0005 -0.0011 0.1349 -0.3980 -0.1251

_exptl_transmission_factor_max     ?
_exptl_transmission_factor_min     ?
_diffrn_reflns_av_R_equivalents    0.0544
_diffrn_reflns_av_unetI/netI       0.0329
_diffrn_reflns_Laue_measured_fraction_full  0.996
_diffrn_reflns_Laue_measured_fraction_max  0.990
_diffrn_reflns_limit_h_max         8
_diffrn_reflns_limit_h_min         -6
_diffrn_reflns_limit_k_max         8
_diffrn_reflns_limit_k_min         -8
_diffrn_reflns_limit_l_max         7
_diffrn_reflns_limit_l_min         -7
_diffrn_reflns_number              5615
_diffrn_reflns_point_group_measured_fraction_full  0.996
_diffrn_reflns_point_group_measured_fraction_max  0.990
_diffrn_reflns_theta_full          67.684
_diffrn_reflns_theta_max           74.402
_diffrn_reflns_theta_min           7.219
_diffrn_ambient_environment        N~2~
_diffrn_ambient_temperature        100(2)
_diffrn_detector                   'Hybrid Pixel Array Detector'
_diffrn_detector_area_resol_mean   10.0000
_diffrn_detector_type              HyPix
_diffrn_measured_fraction_theta_full  0.996
_diffrn_measured_fraction_theta_max  0.990
_diffrn_measurement_details
;
List of Runs (angles in degrees, time in seconds):

  # Type    Start    End  Width  t~exp~   \w     \q     \k     \f   Frames
--------------------------------------------------------------------------
  1  \w    101.00 178.00   0.50    0.06    --  113.25  45.00-150.00  154
  2  \w    100.00 178.00   0.50    0.06    --  113.25  15.00 -60.00  156
  3  \w    101.00 178.00   0.50    0.06    --  113.25  45.00  60.00  154
  4  \w    101.00 178.00   0.50    0.06    --  113.25  45.00 150.00  154
  5  \w     32.00 119.00   0.50    0.05    --   46.96  57.00  30.00  174
  6  \w    -26.00  29.00   0.50    0.05    --  -46.96  19.00-120.00  110
  7  \w    -51.00 -20.00   0.50    0.06    --  -91.75  45.00-180.00   62
  8  \w    -86.00 -19.00   0.50    0.06    --  -91.75 114.00-121.00  134
  9  \w    -86.00  -2.00   0.50    0.05    --  -46.96 114.00-121.00  168
 10  \w   -123.00 -32.00   0.50    0.06    --  -91.75 169.00  21.00  182
 11  \w   -122.00 -32.00   0.50    0.05    --  -46.96 169.00  21.00  180
 12  \w     99.00 178.00   0.50    0.06    --  113.25 114.00-121.00  158
 13  \w     92.00 178.00   0.50    0.06    --  113.25 125.00 -90.00  172
 14  \w     64.00 157.00   0.50    0.06    --  113.25 169.00  21.00  186
 15  \w     64.00 119.00   0.50    0.05    --   46.96 169.00  21.00  110
 16  \w     92.00 178.00   0.50    0.06    --  113.25 125.00 120.00  172
 17  \w     42.00  71.00   0.50    0.06    --  113.25 -61.00   0.00   58
 18  \w     42.00  71.00   0.50    0.06    --  113.25 -61.00 -60.00   58
 19  \w     42.00 106.00   0.50    0.06    --  113.25 -77.00-120.00  128
 20  \w     42.00 106.00   0.50    0.06    --  113.25 -77.00 -60.00  128
 21  \w     42.00  71.00   0.50    0.06    --  113.25 -61.00  60.00   58
 22  \w     42.00 106.00   0.50    0.06    --  113.25 -77.00 150.00  128
 23  \w     42.00  71.00   0.50    0.06    --  113.25 -61.00 150.00   58
 24  \w     42.00 109.00   0.50    0.06    --  113.25 -94.00  90.00  134
 25  \w     54.00 122.00   0.50    0.05    --   46.96-169.00   5.00  136
 26  \w     54.00 149.00   0.50    0.06    --  113.25-169.00   5.00  190
 27  \w     42.00 117.00   0.50    0.06    --  113.25-125.00 -90.00  150
 28  \w     42.00 117.00   0.50    0.06    --  113.25-125.00   0.00  150
 29  \w     42.00 117.00   0.50    0.06    --  113.25-125.00  60.00  150
 30  \w     42.00 117.00   0.50    0.06    --  113.25-125.00  90.00  150
 31  \w     42.00 112.00   0.50    0.06    --  113.25-114.00 148.00  140
 32  \w     24.00  89.00   0.50    0.05    --   46.96-114.00 148.00  130
 33  \w   -120.00 -24.00   0.50    0.05    --  -46.96 -77.00  90.00  192
 34  \w   -120.00 -24.00   0.50    0.05    --  -46.96 -77.00 150.00  192
 35  \w   -120.00 -24.00   0.50    0.05    --  -46.96 -77.00   0.00  192
 36  \w   -119.00 -32.00   0.50    0.05    --  -46.96 -57.00 -90.00  174
 37  \w   -120.00 -24.00   0.50    0.05    --  -46.96 -77.00 -90.00  192
 38  \w   -120.00 -24.00   0.50    0.05    --  -46.96 -77.00-120.00  192
 39  \w   -120.00 -24.00   0.50    0.05    --  -46.96 -77.00-180.00  192
 40  \w   -163.00 -79.00   0.50    0.06    --  -91.75 -45.00-150.00  168
 41  \w   -119.00 -42.00   0.50    0.05    --  -46.96-169.00   5.00  154
 42  \w   -140.00 -42.00   0.50    0.06    --  -91.75-169.00   5.00  196
 43  \w   -163.00 -77.00   0.50    0.06    --  -91.75-114.00 148.00  172
;
_diffrn_measurement_device         'four-circle diffractometer'
_diffrn_measurement_device_type    'XtaLAB Synergy, Dualflex, HyPix'
_diffrn_measurement_method         '\w scans'
_diffrn_orient_matrix_type        
 'CrysAlisPro convention (1999,Acta A55,543-557)'
_diffrn_orient_matrix_UB_11        0.0418089889
_diffrn_orient_matrix_UB_12        0.0884456935
_diffrn_orient_matrix_UB_13        0.2410956934
_diffrn_orient_matrix_UB_21        -0.0659569925
_diffrn_orient_matrix_UB_22        -0.2318398521
_diffrn_orient_matrix_UB_23        0.0569187440
_diffrn_orient_matrix_UB_31        0.2494344555
_diffrn_orient_matrix_UB_32        0.0620690043
_diffrn_orient_matrix_UB_33        0.0412484544
_diffrn_oxdiff_digest_frames
;
01230f2ce6a906b8559be22b9df18e88dd06388645b
;
_diffrn_oxdiff_digest_hkl
;
01f7c28b9b2f78578bdda2a3d9736c9b399804
;
_diffrn_radiation_monochromator    mirror
_diffrn_radiation_probe            x-ray
_diffrn_radiation_type             CuK\a
_diffrn_radiation_wavelength       1.54184
_diffrn_source                     'micro-focus sealed X-ray tube'
_diffrn_source_type                'PhotonJet (Cu) X-ray Source'
_reflns_Friedel_coverage           0.000
_reflns_Friedel_fraction_full      .
_reflns_Friedel_fraction_max       .
_reflns_number_gt                  900
_reflns_number_total               1063
_reflns_odcompleteness_completeness  99.35
_reflns_odcompleteness_iscentric   1
_reflns_odcompleteness_theta       74.33
_reflns_special_details
;
 Reflections were merged by SHELXL according to the crystal
 class for the calculation of statistics and refinement.
 
 _reflns_Friedel_fraction is defined as the number of unique
 Friedel pairs measured divided by the number that would be
 possible theoretically, ignoring centric projections and
 systematic absences.
;
_reflns_threshold_expression       'I > 2\s(I)'
_computing_cell_refinement         'CrysAlisPro 1.171.40.53 (Rigaku OD, 2019)'
_computing_data_collection         'CrysAlisPro 1.171.40.53 (Rigaku OD, 2019)'
_computing_data_reduction          'CrysAlisPro 1.171.40.53 (Rigaku OD, 2019)'
_computing_molecular_graphics      'ShelXLe (Huebschle et all, 2011)'
_computing_publication_material    'Olex2 (Dolomanov et al., 2009)'
_computing_structure_refinement    'ShelXL (Sheldrick, 2015)'
_computing_structure_solution      'ShelXT (Sheldrick, 2015)'
_refine_diff_density_max           0.276
_refine_diff_density_min           -0.395
_refine_diff_density_rms           0.086
_refine_ls_extinction_coef         .
_refine_ls_extinction_method       none
_refine_ls_goodness_of_fit_ref     1.067
_refine_ls_hydrogen_treatment      constr
_refine_ls_matrix_type             full
_refine_ls_number_parameters       79
_refine_ls_number_reflns           1063
_refine_ls_number_restraints       0
_refine_ls_R_factor_all            0.0518
_refine_ls_R_factor_gt             0.0426
_refine_ls_restrained_S_all        1.067
_refine_ls_shift/su_max            0.000
_refine_ls_shift/su_mean           0.000
_refine_ls_structure_factor_coef   Fsqd
_refine_ls_weighting_details      
 'w=1/[\s^2^(Fo^2^)+(0.0837P)^2^+0.0380P] where P=(Fo^2^+2Fc^2^)/3'
_refine_ls_weighting_scheme        calc
_refine_ls_wR_factor_gt            0.1067
_refine_ls_wR_factor_ref           0.1252
_refine_special_details
;
Refinement of F^2^ against ALL reflections. The weighted R-factor wR and goodness
of fit S are based on F^2^, conventional R-factors R are based on F, with F set to
zero for negative F^2^. The threshold expression of F^2^ > 2sigma(F^2^) is used 
only for calculating R-factors(gt) etc. and is not relevant to the choice of 
reflections for refinement. R-factors based on F^2^ are statistically about twice 
as large as those based on F, and R-factors based on ALL data will be even larger.
;
_olex2_refinement_description
;
1. Fixed Uiso
 At 1.5 times of:
  All O(H) groups
2.a Idealised tetrahedral OH refined as rotating group:
 O1(H1), O2(H2), O3(H3), O4(H4), O5(H5), O6(H6)
;
_atom_sites_solution_hydrogens     geom
_atom_sites_solution_primary       dual
_atom_sites_solution_secondary     iterative
loop_
  _atom_site_label
  _atom_site_type_symbol
  _atom_site_fract_x
  _atom_site_fract_y
  _atom_site_fract_z
  _atom_site_U_iso_or_equiv
  _atom_site_adp_type
  _atom_site_occupancy
  _atom_site_site_symmetry_order
  _atom_site_calc_flag
  _atom_site_refinement_flags_posn
  _atom_site_refinement_flags_adp
  _atom_site_refinement_flags_occupancy
  _atom_site_disorder_assembly
  _atom_site_disorder_group
 B1 B 0.6480(3) 0.4260(3) 0.2606(3) 0.0186(4) Uani 1 1 d . . . . .
 B2 B 0.3090(3) 0.7584(3) 0.2390(3) 0.0180(4) Uani 1 1 d . . . . .
 O1 O 0.42589(17) 0.30101(17) 0.26333(18) 0.0208(3) Uani 1 1 d . . . . .
 H1 H 0.369327 0.382000 0.261188 0.031 Uiso 1 1 calc GR . . . .
 O2 O 0.77304(17) 0.32686(16) 0.25195(18) 0.0203(3) Uani 1 1 d . . . . .
 H2 H 0.690936 0.189677 0.248710 0.030 Uiso 1 1 calc GR . . . .
 O3 O 0.74648(17) 0.65008(17) 0.26354(18) 0.0223(3) Uani 1 1 d . . . . .
 H3 H 0.880620 0.703291 0.253740 0.033 Uiso 1 1 calc GR . . . .
 O4 O 0.53531(16) 0.88546(16) 0.24812(17) 0.0214(3) Uani 1 1 d . . . . .
 H4 H 0.592370 0.804768 0.254480 0.032 Uiso 1 1 calc GR . . . .
 O5 O 0.21368(16) 0.53551(16) 0.24314(18) 0.0204(3) Uani 1 1 d . . . . .
 H5 H 0.075451 0.479101 0.238782 0.031 Uiso 1 1 calc GR . . . .
 O6 O 0.17974(16) 0.85381(16) 0.22873(18) 0.0217(3) Uani 1 1 d . . . . .
 H6 H 0.262638 0.991769 0.237565 0.033 Uiso 1 1 calc GR . . . .

loop_
  _atom_site_aniso_label
  _atom_site_aniso_U_11
  _atom_site_aniso_U_22
  _atom_site_aniso_U_33
  _atom_site_aniso_U_23
  _atom_site_aniso_U_13
  _atom_site_aniso_U_12
 B1 0.0165(7) 0.0180(8) 0.0214(8) 0.0051(6) 0.0055(6) 0.0085(6)
 B2 0.0160(7) 0.0159(7) 0.0215(8) 0.0028(6) 0.0048(6) 0.0078(6)
 O1 0.0161(5) 0.0159(5) 0.0323(6) 0.0064(4) 0.0081(4) 0.0088(4)
 O2 0.0164(5) 0.0147(5) 0.0309(6) 0.0052(4) 0.0079(4) 0.0081(4)
 O3 0.0170(5) 0.0146(6) 0.0370(7) 0.0068(4) 0.0094(5) 0.0082(5)
 O4 0.0156(5) 0.0161(5) 0.0326(7) 0.0057(4) 0.0065(4) 0.0080(4)
 O5 0.0146(5) 0.0148(5) 0.0314(6) 0.0065(4) 0.0073(4) 0.0067(4)
 O6 0.0162(5) 0.0143(5) 0.0348(7) 0.0050(4) 0.0074(4) 0.0076(4)

_geom_special_details
;
 All esds (except the esd in the dihedral angle between two l.s. planes)
 are estimated using the full covariance matrix.  The cell esds are taken
 into account individually in the estimation of esds in distances, angles
 and torsion angles; correlations between esds in cell parameters are only
 used when they are defined by crystal symmetry.  An approximate (isotropic)
 treatment of cell esds is used for estimating esds involving l.s. planes.
;
loop_
  _geom_bond_atom_site_label_1
  _geom_bond_atom_site_label_2
  _geom_bond_distance
  _geom_bond_site_symmetry_2
  _geom_bond_publ_flag
 B1 O1 1.3621(19) . ?
 B1 O2 1.3721(19) . ?
 B1 O3 1.3690(19) . ?
 B2 O4 1.3693(18) . ?
 B2 O5 1.3701(19) . ?
 B2 O6 1.3646(19) . ?
 O1 H1 0.8400 . ?
 O2 H2 0.8400 . ?
 O3 H3 0.8400 . ?
 O4 H4 0.8400 . ?
 O5 H5 0.8400 . ?
 O6 H6 0.8400 . ?

loop_
  _geom_angle_atom_site_label_1
  _geom_angle_atom_site_label_2
  _geom_angle_atom_site_label_3
  _geom_angle
  _geom_angle_site_symmetry_1
  _geom_angle_site_symmetry_3
  _geom_angle_publ_flag
 O1 B1 O2 119.96(13) . . ?
 O1 B1 O3 120.23(13) . . ?
 O3 B1 O2 119.80(13) . . ?
 O4 B2 O5 119.62(13) . . ?
 O6 B2 O4 120.19(13) . . ?
 O6 B2 O5 120.19(13) . . ?
 B1 O1 H1 109.5 . . ?
 B1 O2 H2 109.5 . . ?
 B1 O3 H3 109.5 . . ?
 B2 O4 H4 109.5 . . ?
 B2 O5 H5 109.5 . . ?
 B2 O6 H6 109.5 . . ?

_shelx_res_file
;
TITL AF363_ZhWu_trans_abs_a.res in P-1
    af363_zhwu_trans_abs_a.res
    created by SHELXL-2018/3 at 14:46:45 on 22-Jun-2021
REM Old TITL AF363_ZhWu_trans_abs in P-1
REM SHELXT solution in P-1
REM R1 0.549, Rweak 0.057, Alpha 0.049, Orientation as input
REM Formula found by SHELXT: B O3
REM 4 -7 3 -0.01 77.44 12.52 0.099 0.91
REM -3 -5 4 -0.04 13.97 10.81 0.042 0.83
CELL 1.54184 7.0181 7.036 6.3469 92.481 101.423 119.759
ZERR 4 0.0003 0.0004 0.0005 0.005 0.005 0.005
LATT 1
SFAC H B O
UNIT 12 4 12

L.S. 10
PLAN  5
SIZE 0.021 0.104 0.202
TEMP -173(2)
BOND $H
LIST 4
CONF
BOND $H
fmap 2
acta
SHEL 999 0.8
OMIT -8 2 2
OMIT -3 6 5
OMIT 4 -7 3
OMIT -3 -5 4
REM <olex2.extras>
REM <HklSrc "%.\\AF363_ZhWu_trans_abs_a.hkl">
REM </olex2.extras>

WGHT    0.083700    0.038000
FVAR       1.19352
B1    2    0.648048    0.426018    0.260601    11.00000    0.01652    0.01801 =
         0.02142    0.00515    0.00548    0.00853
B2    2    0.308980    0.758408    0.238955    11.00000    0.01597    0.01595 =
         0.02150    0.00277    0.00478    0.00785
O1    3    0.425894    0.301011    0.263329    11.00000    0.01607    0.01589 =
         0.03232    0.00637    0.00811    0.00879
AFIX 147
H1    1    0.369327    0.382000    0.261188    11.00000   -1.50000
AFIX   0
O2    3    0.773044    0.326863    0.251954    11.00000    0.01643    0.01474 =
         0.03087    0.00523    0.00788    0.00805
AFIX 147
H2    1    0.690936    0.189677    0.248710    11.00000   -1.50000
AFIX   0
O3    3    0.746481    0.650083    0.263539    11.00000    0.01699    0.01462 =
         0.03696    0.00679    0.00937    0.00824
AFIX 147
H3    1    0.880620    0.703291    0.253740    11.00000   -1.50000
AFIX   0
O4    3    0.535310    0.885459    0.248117    11.00000    0.01556    0.01614 =
         0.03264    0.00569    0.00647    0.00804
AFIX 147
H4    1    0.592370    0.804768    0.254480    11.00000   -1.50000
AFIX   0
O5    3    0.213681    0.535508    0.243142    11.00000    0.01462    0.01483 =
         0.03142    0.00655    0.00733    0.00668
AFIX 147
H5    1    0.075451    0.479101    0.238782    11.00000   -1.50000
AFIX   0
O6    3    0.179745    0.853809    0.228732    11.00000    0.01618    0.01434 =
         0.03483    0.00502    0.00738    0.00765
AFIX 147
H6    1    0.262638    0.991769    0.237565    11.00000   -1.50000
AFIX   0
HKLF 4


REM  AF363_ZhWu_trans_abs_a.res in P-1
REM wR2 = 0.125246, GooF = S = 1.06710, Restrained GooF = 1.06710 for all data
REM R1 = 0.042621 for 900 Fo > 4sig(Fo) and 0.051761 for all 1063 data
REM 79 parameters refined using 0 restraints

END

WGHT      0.0837      0.0380

REM Highest difference peak  0.276,  deepest hole -0.395,  1-sigma level  0.086
Q1    1   0.2993  0.4646  0.2578  11.00000  0.05    0.28
Q2    1   0.1633  0.8323  0.0580  11.00000  0.05    0.26
Q3    1   0.6769  0.7527  0.2500  11.00000  0.05    0.26
Q4    1   0.2362  0.8953  0.4251  11.00000  0.05    0.25
Q5    1   0.6655  0.6600  0.1202  11.00000  0.05    0.25
;
_shelx_res_checksum                6365
_shelx_hkl_file
;
   0   0   1    0.33    0.23
   0   0  -1    0.45    0.27
   0   0   1   -0.02    0.15
   0   0   1    0.18    0.27
   0   0  -1    0.75    0.58
   0   0   1   -0.12    0.22
   0   0  -2 9246.09  432.10
   0   0   2 8165.24  431.70
   0   0  -2 9999.00  432.18
   0   0   2 9546.26  432.28
   0   0   2 8983.48  432.01
   0   0  -2 9730.89  432.28
   0   0  -3   -0.52    0.58
   0   0  -3   -0.11    0.58
   0   0   3    0.11    0.26
   0   0   3   -0.11    0.43
   0   0  -3    0.12    1.09
   0   0   3    0.13    0.56
   0   0  -4 2561.92  115.70
   0   0  -4 2440.47  115.56
   0   0   4 2347.21  116.13
   0   0   4 2158.88  115.32
   0   0  -4 2475.08  115.53
   0   0  -5    1.17    0.92
   0   0  -5   -0.44    0.80
   0   0   5   -0.61    0.80
   0   0   5   -0.40    0.76
   0   0  -5    0.22    1.10
   0   0   6  474.89   27.17
   0   0   6  557.81   27.68
   0   0   6  559.22   27.60
   0   0   7   -0.32    0.43
   0   0   7    0.16    0.61
   0   0   7   -0.18    0.67
   0  -1   7    0.74    0.61
   0  -1   7    1.31    0.85
   0  -1   7    1.70    0.91
   0  -1   6    2.48    1.08
   0  -1   6    0.24    0.94
   0  -1   6    1.55    0.99
   0  -1   5    0.40    0.77
   0   1  -5    0.34    0.54
   0  -1   5   -0.32    0.67
   0  -1   5    0.22    0.66
   0   1  -5    1.03    1.12
   0   1  -5   -0.47    1.32
   0  -1   5   -0.20    0.57
   0  -1   4   23.70    2.30
   0   1  -4   24.69    2.33
   0  -1   4   20.05    2.04
   0  -1   4   26.35    2.89
   0   1  -4   22.64    2.75
   0   1  -4   18.27    2.56
   0  -1   3   13.24    1.59
   0  -1   3   10.71    1.23
   0   1  -3   14.23    1.75
   0  -1   3   12.11    1.57
   0  -1   3    9.58    0.95
   0   1  -3   12.30    1.37
   0  -1   3   11.37    1.28
   0  -1   2  202.12   10.49
   0  -1   2  205.23   10.16
   0   1  -2  209.98   10.21
   0   1  -2  209.25   10.60
   0   1  -2  185.39   10.43
   0  -1   2  197.96   10.41
   0   1  -1  177.29    8.68
   0  -1   1  167.06    8.60
   0  -1   1  166.26    8.59
   0  -1   0  656.21   32.86
   0   1   0  695.49   33.02
   0   1   0  689.93   32.81
   0   1   0  705.03   33.03
   0  -1  -1  312.24   15.40
   0   1   1  323.28   15.39
   0  -1  -1  296.31   15.24
   0  -1  -2  477.83   20.62
   0   1   2  359.68   19.93
   0  -1  -2  468.53   20.90
   0   1   2  391.88   20.04
   0   1   2  425.67   20.47
   0   1   2  498.29   21.03
   0  -1  -3  140.75    7.42
   0  -1  -3  131.67    7.45
   0   1   3  136.32    7.70
   0   1   3  126.14    7.33
   0  -1  -4  212.86   11.82
   0   1   4  192.64   11.70
   0  -1  -4  192.11   11.23
   0  -1  -4  202.54   11.41
   0   1   4  189.49   11.30
   0  -1  -5   44.47    4.40
   0  -1  -5   40.97    3.89
   0   1   5   35.35    3.70
   0   1   5   41.35    3.93
   0   1   5   35.61    3.91
   0   1   6   82.78    6.04
   0   1   6   82.42    6.12
   0   1   7   14.31    1.77
   0   1   7   13.50    1.56
   0  -2   7   32.01    2.90
   0  -2   7   28.01    2.84
   0  -2   6    2.54    1.17
   0  -2   6    2.53    1.16
   0  -2   6    2.51    1.13
   0  -2   5  115.09    8.20
   0   2  -5  115.41    8.44
   0  -2   5  119.63    7.62
   0  -2   5  121.61    8.01
   0   2  -4   18.54    2.62
   0  -2   4   18.32    2.06
   0  -2   4   17.36    2.41
   0  -2   3  411.20   20.22
   0   2  -3  423.64   21.26
   0   2  -3  379.48   20.58
   0  -2   3  458.97   21.27
   0   2  -3  369.13   20.08
   0   2  -3  425.84   21.43
   0  -2   3  445.82   21.23
   0  -2   3  443.67   21.30
   0   2  -2  128.06    6.77
   0   2  -2  104.53    6.38
   0  -2   2  112.94    6.36
   0  -2   2  110.00    6.35
   0  -2   2  107.34    6.35
   0   2  -1 1171.48   60.87
   0  -2   1 1280.82   60.76
   0   2  -1 1328.14   60.94
   0  -2   1 1266.13   60.93
   0   2   0  308.92   14.91
   0  -2   0  266.54   14.47
   0  -2   0  321.36   14.84
   0   2   0  293.02   14.43
   0   2   0  273.17   14.78
   0   2   1 1001.15   50.64
   0   2   1 1129.44   51.61
   0   2   1 1171.80   51.82
   0  -2  -1 1119.47   51.51
   0   2   2  164.24    9.29
   0   2   2  179.92    9.59
   0   2   2  155.62    9.36
   0  -2  -2  190.58    9.99
   0   2   3  342.78   19.26
   0  -2  -3  395.01   19.47
   0   2   3  358.45   19.63
   0  -2  -3  411.61   20.31
   0   2   3  369.47   20.23
   0   2   4   52.95    5.02
   0  -2  -4   52.38    4.30
   0   2   4   50.73    4.53
   0  -2  -4   45.86    4.31
   0   2   4   56.27    4.53
   0   2   5   84.54    7.15
   0   2   5   89.49    6.56
   0  -2  -5   91.91    7.39
   0   2   5  107.55    7.12
   0  -2  -5   84.79    6.37
   0   2   6   15.27    2.08
   0   2   6   17.56    2.49
   0   2   7   18.64    1.65
   0   2   7   20.12    1.68
   0  -3   7   48.40    3.38
   0  -3   7   45.59    3.48
   0  -3   6    1.84    0.89
   0  -3   5  154.88    8.84
   0   3  -5  156.42   10.18
   0  -3   5  111.82    9.24
   0  -3   5  187.04   10.48
   0   3  -5  159.07   10.29
   0   3  -5  126.29    9.90
   0  -3   5  121.56    9.77
   0   3  -4    3.21    1.36
   0  -3   4    4.25    1.08
   0  -3   4    3.79    1.36
   0  -3   4    4.24    1.35
   0  -3   4    5.23    1.47
   0   3  -4    4.72    1.50
   0  -3   3  430.95   21.55
   0   3  -3  391.61   21.50
   0  -3   3  414.59   21.37
   0  -3   3  399.18   21.27
   0   3  -3  389.05   21.33
   0   3  -3  425.44   21.83
   0   3  -2   12.72    1.78
   0   3  -2   12.00    1.59
   0  -3   2   10.61    1.44
   0  -3   2   11.13    1.58
   0  -3   1  617.70   29.43
   0   3  -1  580.32   29.33
   0   3  -1  582.28   29.47
   0   3  -1  548.48   29.12
   0  -3   1  599.67   29.12
   0   3   0   11.59    1.58
   0  -3   0   10.46    1.38
   0   3   0   10.13    1.26
   0  -3   0   12.24    1.60
   0  -3   0   12.22    1.55
   0   3   0   13.34    1.70
   0  -3  -1  205.27   11.30
   0  -3  -1  171.96   10.80
   0  -3  -1  185.72   10.93
   0   3   1  195.54   11.22
   0   3   1  230.70   11.18
   0   3   1  206.36   11.47
   0  -3  -2    5.69    1.25
   0   3   2    3.80    1.13
   0   3   2    6.70    1.52
   0   3   2    4.69    1.22
   0   3   2    2.76    1.19
   0  -3  -2    4.54    1.36
   0   3   2    4.17    1.00
   0  -3  -2    4.87    1.33
   0   3   3    7.43    1.68
   0   3   3    8.80    1.59
   0  -3  -3    8.53    1.62
   0  -3  -3   11.10    2.21
   0   3   3    8.66    1.73
   0  -3  -3   10.42    1.79
   0   3   4    1.71    1.20
   0   3   4    1.69    1.18
   0  -3  -4    1.42    1.05
   0   3   4    1.07    0.78
   0   3   4    0.99    0.75
   0  -3  -4    0.31    0.92
   0  -3  -4    1.70    0.89
   0  -3  -4    0.43    0.75
   0   3   5    0.77    1.05
   0   3   5    0.83    0.90
   0   3   5    1.96    0.92
   0   3   6    0.34    0.43
   0   3   6   -0.09    0.00
   0  -4   7   14.04    1.36
   0   4  -7    0.21    0.26
   0  -4   6   29.73    2.78
   0   4  -6   23.58    2.89
   0  -4   6   31.80    3.26
   0  -4   5   52.76    4.08
   0  -4   5   52.53    4.88
   0   4  -4   85.23    6.99
   0  -4   4   80.38    6.76
   0  -4   4   65.35    6.29
   0  -4   4   76.16    6.30
   0   4  -4   71.48    6.30
   0   4  -3  124.45    8.41
   0   4  -3  125.90    8.92
   0  -4   3  143.23    8.75
   0  -4   3  154.12    9.05
   0   4  -3  132.12    9.04
   0  -4   3  139.31    8.81
   0  -4   2  201.53   11.26
   0   4  -2  168.99   11.41
   0  -4   2  213.52   11.85
   0   4  -2  199.65   11.62
   0  -4   2  217.31   11.87
   0  -4   1  281.59   14.02
   0  -4   1  246.58   13.30
   0   4  -1  254.92   13.96
   0  -4   0  182.96   10.61
   0   4   0  206.76   11.71
   0  -4   0  217.49   11.25
   0   4   0  204.86   11.46
   0  -4   0  213.87   11.50
   0  -4  -1  204.94   11.72
   0   4   1  213.74   12.26
   0   4   1  210.98   11.66
   0   4   1  190.82   11.78
   0  -4  -1  187.23   11.12
   0  -4  -1  171.06   11.05
   0   4   1  198.27   11.32
   0  -4  -1  183.42   11.25
   0   4   2   68.72    5.12
   0   4   2   44.52    4.30
   0   4   2   68.55    5.52
   0  -4  -2   59.03    4.66
   0  -4  -2   64.01    5.45
   0  -4  -2   53.38    4.69
   0  -4  -2   61.01    4.81
   0  -4  -2   64.81    5.49
   0   4   2   61.28    4.86
   0   4   2   63.71    5.37
   0  -4  -2   66.35    5.13
   0   4   3   53.78    4.40
   0  -4  -3   60.17    4.86
   0  -4  -3   61.22    4.80
   0   4   3   52.78    4.99
   0  -4  -3   55.26    5.43
   0   4   3   53.88    4.35
   0  -4  -3   50.38    5.05
   0   4   4    8.51    1.48
   0  -4  -4    7.47    1.51
   0   4   4    9.01    1.51
   0   4   5   14.50    1.66
   0   4   5   14.33    1.67
   0   5  -6   22.87    2.26
   0  -5   6   23.22    2.31
   0  -5   5    1.13    0.79
   0  -5   5    1.11    0.72
   0   5  -5    2.10    1.13
   0  -5   4   84.98    6.23
   0   5  -4   82.87    6.42
   0   5  -4   68.86    5.03
   0   5  -3    8.50    1.63
   0  -5   3    8.84    1.97
   0   5  -3    5.64    1.51
   0   5  -3    5.37    1.60
   0  -5   3    6.69    1.71
   0   5  -3    4.34    1.40
   0  -5   3    7.98    1.76
   0  -5   3    7.49    1.81
   0  -5   3    6.22    1.44
   0   5  -3    8.48    1.95
   0   5  -2  185.72   11.13
   0  -5   2  185.00   11.02
   0   5  -2  173.70   11.66
   0   5  -2  178.48   10.73
   0   5  -2  152.33   10.61
   0   5  -1   10.39    2.01
   0   5  -1   11.65    2.25
   0  -5   1   12.00    1.99
   0  -5   1   14.49    2.25
   0   5  -1   14.00    2.74
   0   5   0  238.91   14.24
   0  -5   0  217.55   12.72
   0  -5   0  206.18   12.94
   0   5   0  216.42   13.21
   0   5   0  221.86   12.92
   0  -5   0  210.36   13.04
   0  -5  -1    7.08    1.56
   0   5   1    5.79    1.75
   0   5   1    5.48    1.52
   0   5   1    6.99    1.92
   0  -5  -1    7.96    1.85
   0   5   1   10.36    2.01
   0   5   1    9.13    1.97
   0   5   1    8.07    1.77
   0   5   2  104.69    6.78
   0   5   2  108.91    7.45
   0  -5  -2  121.57    7.47
   0   5   2  103.00    7.37
   0  -5  -2  128.51    8.71
   0  -5  -2   98.75    7.13
   0  -5  -2  112.43    7.33
   0   5   3    1.73    0.61
   0  -5  -3    0.54    0.78
   0   5   4   51.28    2.65
   0   5   4   -0.08    0.08
   0   5   4   56.41    2.74
   0  -5  -4   34.18    2.28
   0   6  -5    0.48    0.57
   0  -6   5    0.77    0.43
   0  -6   4    0.11    0.23
   0  -6   4    1.92    0.68
   0  -6   4    1.56    0.65
   0   6  -4    0.10    0.18
   0   6  -4   -0.11    0.11
   0  -6   3    2.74    1.10
   0   6  -3    2.07    1.09
   0  -6   3    1.08    0.92
   0   6  -3    3.10    1.14
   0   6  -3    1.62    0.87
   0   6  -3    2.85    1.08
   0   6  -2   25.76    2.88
   0   6  -2   23.57    2.93
   0   6  -2   21.69    3.03
   0  -6   2   24.73    3.19
   0  -6   2   28.94    3.38
   0   6  -2   24.65    2.96
   0   6  -1    4.66    1.52
   0  -6   1    5.67    1.51
   0  -6   1    3.63    1.44
   0   6  -1    6.29    1.52
   0   6  -1    7.73    1.80
   0   6   0   45.61    4.67
   0   6   0   62.79    4.85
   0  -6   0   55.03    4.97
   0   6   0   55.77    4.70
   0  -6   0   61.52    4.84
   0   6   0   50.47    4.59
   0   6   1    3.13    1.00
   0  -6  -1    2.84    0.97
   0  -6  -1    3.41    1.13
   0   6   1    4.27    1.20
   0   6   1    3.27    1.13
   0   6   1    3.24    1.18
   0   6   1    3.99    1.16
   0  -6  -1    3.59    1.21
   0  -6  -2   45.82    3.66
   0  -6  -3    1.20    0.52
   0   6   3    1.57    0.64
   0  -7   4   10.61    1.40
   0   7  -3   27.60    2.49
   0  -7   3   40.48    2.74
   0  -7   3   40.50    3.05
   0  -7   3   28.30    2.50
   0   7  -3   32.12    2.44
   0  -7   3   19.70    2.31
   0   7  -3   38.51    2.79
   0   7  -3   25.14    2.46
   0   7  -3   34.34    2.54
   0   7  -2   20.76    2.30
   0   7  -2   22.03    2.23
   0  -7   2   22.74    2.48
   0   7  -2   23.03    2.20
   0   7  -2   13.50    2.01
   0  -7   2   19.54    2.39
   0  -7   2   21.71    2.25
   0   7  -1   32.84    2.74
   0   7  -1   30.40    2.84
   0  -7   1   30.99    2.76
   0   7  -1   36.59    3.02
   0   7   0   14.28    1.65
   0   7   0   17.02    1.62
   0  -7   0   15.43    1.82
   0   7   0   19.12    1.70
   0  -7   0   16.02    1.54
   0   7   0   13.39    1.61
   0  -7   0   13.64    1.69
   0   7   1   20.62    1.48
   0  -7  -1   21.37    1.43
   0  -7  -1   18.63    1.39
   0   7   1   13.34    0.98
   0   7   1   15.53    1.10
  -1   8   0   -0.16    0.27
   1  -8   0   -0.13    0.30
  -1   8   0   -0.23    0.34
   1  -8   0    0.07    0.30
   1  -8   1   80.68    4.56
  -1   8  -1   75.83    4.53
  -1   8  -2    0.65    0.41
   1  -8   2    0.24    0.40
  -1   8  -2    0.63    0.37
  -1   8  -2    0.80    0.39
   1  -8   2    0.71    0.39
  -1   7   3   64.49    3.50
   1  -7  -3   74.28    3.64
   1  -7  -2   30.97    2.55
   1  -7  -2   33.66    2.79
  -1   7   1  115.92    4.84
   1  -7  -1  111.22    4.89
  -1   7   1  120.07    4.46
  -1   7   1  133.52    4.69
   1  -7  -1  146.47    5.32
   1  -7  -1  147.51    5.36
   1  -7  -1   92.77    4.55
  -1   7   1  117.32    4.95
   1  -7   0   57.89    4.29
  -1   7   0   51.29    4.09
   1  -7   0   46.63    4.35
  -1   7   0   42.92    4.15
   1  -7   0   45.88    4.30
  -1   7   0   54.88    4.02
  -1   7  -1  137.89    9.91
  -1   7  -1  126.30    9.40
   1  -7   1  191.02   10.87
   1  -7   1  179.95   10.63
   1  -7   1  175.14   10.00
  -1   7  -1  180.95    9.72
   1  -7   2   51.30    4.43
  -1   7  -2   47.58    4.04
  -1   7  -2   46.24    4.23
  -1   7  -2   47.18    4.04
   1  -7   2   55.59    4.63
  -1   7  -2   53.59    4.15
  -1   7  -3   97.39    6.33
   1  -7   3   79.84    5.94
  -1   7  -3  100.00    6.08
  -1   7  -3   92.54    6.28
   1  -7   3   71.15    5.85
   1  -7   3  102.74    6.09
  -1   7  -3   98.44    6.00
   1  -7   4   36.79    3.19
  -1   7  -4   32.91    2.88
   1  -6  -4   30.81    2.04
   1  -6  -4   41.84    2.26
   1  -6  -3   10.07    1.61
  -1   6   3    0.11    0.35
  -1   6   2   84.68    6.00
  -1   6   2   82.53    5.95
   1  -6  -2   66.29    5.47
   1  -6  -2   85.98    5.70
  -1   6   2   87.90    5.60
   1  -6  -2   72.57    5.56
  -1   6   2   79.69    5.53
  -1   6   1   30.78    3.36
   1  -6  -1   31.09    3.42
   1  -6  -1   23.75    3.07
   1  -6  -1   29.04    3.14
  -1   6   1   23.78    2.94
   1  -6   0  187.84   12.27
  -1   6   0  164.72   11.94
   1  -6   0  192.56   11.64
  -1   6   0  200.92   11.22
   1  -6   0  151.15   11.63
   1  -6   0  189.59   11.31
  -1   6   0  170.46   11.29
   1  -6   0  184.94   11.64
   1  -6   0  169.20   11.01
  -1   6  -1   53.23    4.54
   1  -6   1   47.74    4.42
   1  -6   1   42.07    4.12
  -1   6  -1   49.47    4.80
   1  -6   1   56.56    5.17
   1  -6   1   50.05    5.33
   1  -6   1   61.02    5.24
   1  -6   1   49.73    4.70
   1  -6   1   49.46    5.30
  -1   6  -1   42.83    5.00
   1  -6   2  194.74   12.57
   1  -6   2  219.58   12.41
  -1   6  -2  142.53   11.26
   1  -6   2  190.98   11.22
  -1   6  -2  189.63   11.90
  -1   6  -2  221.38   11.88
   1  -6   2  168.86   11.53
   1  -6   2  174.74   11.71
  -1   6  -2  195.08   12.80
   1  -6   2  224.87   13.05
   1  -6   2  221.31   12.29
   1  -6   3   57.19    4.64
  -1   6  -3   62.55    5.06
  -1   6  -3   43.53    4.43
   1  -6   3   50.48    4.64
   1  -6   3   56.59    4.73
  -1   6  -3   51.84    4.44
   1  -6   4  151.33    9.22
  -1   6  -4  130.77    9.14
   1  -6   5   36.13    3.26
   1  -6   6   52.22    3.26
  -1   6  -6   53.43    3.36
   1  -5  -5    1.59    0.62
  -1   5   5    2.12    0.65
  -1   5   5    0.08    0.20
   1  -5  -4   -0.39    0.71
  -1   5   4    0.52    0.53
  -1   5   4    0.32    0.57
  -1   5   3    1.19    0.65
   1  -5  -3    1.62    0.94
  -1   5   3    3.07    1.10
   1  -5  -3    1.72    1.30
   1  -5  -2    0.22    0.70
  -1   5   2   -0.22    0.78
  -1   5   2    0.29    0.81
   1  -5  -2   -0.21    0.79
  -1   5   2   -0.39    0.75
  -1   5   2    0.94    0.99
   1  -5  -2    0.21    0.72
   1  -5  -2    0.25    0.70
   1  -5  -2    0.25    0.73
   1  -5  -2    0.48    0.61
   1  -5  -2   -0.30    1.00
   1  -5  -1    1.33    0.96
  -1   5   1    1.04    0.82
  -1   5   1    0.91    0.84
   1  -5  -1    0.90    0.67
  -1   5   1    1.83    1.05
   1  -5  -1    1.09    0.99
   1  -5  -1    0.45    0.63
   1  -5   0   -0.22    0.46
  -1   5   0    0.16    0.52
   1  -5   0    0.23    0.70
  -1   5   0    0.21    0.80
   1  -5   0   -0.16    0.48
  -1   5   0   -0.27    0.64
   1  -5   1   -0.22    0.53
   1  -5   1    0.18    0.37
  -1   5  -1    0.22    0.73
  -1   5  -1    0.21    0.66
   1  -5   1    0.24    0.76
  -1   5  -1    0.25    0.53
   1  -5   1    0.59    0.98
   1  -5   1   -0.19    0.55
  -1   5  -1    0.23    0.85
   1  -5   2    1.48    0.77
  -1   5  -2    0.68    0.87
  -1   5  -2    1.14    0.89
   1  -5   2    0.69    0.84
  -1   5  -2    0.25    0.74
   1  -5   2    1.22    0.85
   1  -5   2    2.51    1.05
   1  -5   2    1.96    1.02
   1  -5   3   -0.22    0.70
   1  -5   3    0.76    0.70
  -1   5  -3    0.29    0.87
  -1   5  -3    0.28    0.84
   1  -5   3    1.11    0.97
  -1   5  -3    0.76    0.80
   1  -5   3    0.83    0.91
  -1   5  -3   -0.22    0.76
   1  -5   3    1.14    0.90
   1  -5   3    0.94    0.89
  -1   5  -4    3.84    1.48
   1  -5   4    1.58    1.06
   1  -5   4    4.70    1.12
  -1   5  -4    2.50    1.36
   1  -5   4    2.70    1.23
   1  -5   5    0.26    0.77
   1  -5   6    4.95    1.14
  -1   5  -6    4.50    1.17
  -1   4   6   49.00    3.39
  -1   4   6   47.40    3.32
  -1   4   5   23.50    2.58
  -1   4   5   24.12    2.53
   1  -4  -5   21.08    2.61
   1  -4  -4  140.67   10.09
   1  -4  -4  141.97    9.28
  -1   4   4  138.92    8.81
   1  -4  -3   61.36    5.46
   1  -4  -3   70.57    6.37
  -1   4   3   71.36    5.57
   1  -4  -3   74.15    5.64
  -1   4   3   90.93    6.92
  -1   4   3   80.87    6.16
   1  -4  -2  338.07   18.43
   1  -4  -2  336.64   18.31
   1  -4  -2  333.43   18.15
  -1   4   2  369.40   18.37
   1  -4  -2  319.87   18.00
   1  -4  -2  351.84   19.00
  -1   4   2  355.77   19.36
  -1   4   2  362.02   19.11
   1  -4  -2  321.61   18.34
   1  -4  -2  351.59   18.49
  -1   4   1  230.05   12.46
  -1   4   1  229.42   12.45
   1  -4  -1  227.71   11.91
   1  -4  -1  210.33   11.40
   1  -4  -1  210.68   11.98
  -1   4   1  185.54   10.89
   1  -4  -1  207.06   11.16
  -1   4   0  419.21   21.77
   1  -4   0  418.94   21.61
   1  -4   0  488.88   22.48
   1  -4   0  432.34   21.75
   1  -4   0  405.51   21.09
  -1   4   0  472.75   22.74
   1  -4   1  267.53   14.12
   1  -4   1  307.90   15.27
  -1   4  -1  275.62   14.89
  -1   4  -1  270.99   15.10
   1  -4   1  280.99   14.77
   1  -4   2  212.18   12.17
   1  -4   2  232.78   13.10
  -1   4  -2  238.59   13.06
   1  -4   2  231.37   12.86
   1  -4   2  239.34   12.79
  -1   4  -3  142.17    9.35
  -1   4  -3  182.10   10.48
   1  -4   3  158.55    9.54
  -1   4  -3  172.95   10.38
   1  -4   3  169.40    9.98
   1  -4   3  170.14   10.24
   1  -4   3  149.68    9.63
   1  -4   3  169.06    9.73
   1  -4   3  166.18    9.92
  -1   4  -4   59.59    5.40
   1  -4   4   50.66    5.16
  -1   4  -4   55.06    5.20
   1  -4   4   55.38    4.14
   1  -4   4   42.40    4.63
  -1   4  -5   64.39    5.91
  -1   4  -5   52.23    5.45
   1  -4   5   71.31    4.92
  -1   4  -5   68.62    6.01
   1  -4   6    0.14    0.43
  -1   4  -6   10.78    1.85
  -1   4  -7   19.44    1.91
   1  -4   7   25.47    2.01
  -1   3   7   19.10    1.59
  -1   3   7   18.19    1.53
  -1   3   6    1.21    0.77
  -1   3   6    1.27    0.97
  -1   3   5  130.53    8.47
   1  -3  -5  107.19    7.80
  -1   3   4   14.00    2.30
  -1   3   4   15.06    2.53
   1  -3  -4   12.26    1.77
  -1   3   4    9.57    1.75
   1  -3  -4   12.65    2.04
   1  -3  -3  515.27   26.79
  -1   3   3  543.15   26.99
  -1   3   3  538.22   26.39
  -1   3   3  452.69   26.04
   1  -3  -3  496.82   25.45
  -1   3   2   50.48    3.46
   1  -3  -2   76.76    4.67
  -1   3   2   74.78    4.86
   1  -3  -2   71.05    4.82
  -1   3   2   70.71    4.97
   1  -3  -2   71.67    4.38
   1  -3  -2   47.90    3.63
   1  -3  -2   68.45    4.30
  -1   3   2   62.30    4.40
  -1   3   1 1591.93   73.91
  -1   3   1 1431.36   73.02
   1  -3  -1 1511.56   73.65
   1  -3  -1 1646.45   73.56
  -1   3   1 1576.74   73.91
   1  -3  -1 1468.31   72.95
   1  -3   0  196.03    9.99
  -1   3   0  191.77    9.97
   1  -3   0  173.94    9.25
   1  -3   0  184.93   10.08
   1  -3   0  180.23    9.60
  -1   3   0  184.48    9.74
  -1   3   0  197.26   10.18
   1  -3   1 1784.34   84.08
   1  -3   1 1777.88   84.20
  -1   3  -1 1826.15   84.29
   1  -3   1 1678.16   83.64
  -1   3  -1 1718.45   84.17
  -1   3  -2  121.42    7.43
   1  -3   2  136.94    7.61
  -1   3  -2  138.02    7.73
   1  -3   2  119.88    7.22
   1  -3   3  664.11   33.98
   1  -3   3  724.18   34.89
   1  -3   3  672.94   34.05
   1  -3   3  671.87   34.46
   1  -3   3  687.99   34.71
  -1   3  -3  704.87   34.84
  -1   3  -3  695.06   34.74
  -1   3  -4   29.98    3.55
   1  -3   4   34.93    3.79
  -1   3  -4   40.49    3.99
   1  -3   4   29.99    3.47
   1  -3   4   43.82    4.11
   1  -3   4   36.37    3.03
   1  -3   5  187.90   11.08
  -1   3  -5  180.07   11.22
   1  -3   5  141.52   11.30
  -1   3  -5  174.59   11.29
   1  -3   5  184.75   10.16
  -1   3  -5  140.36   10.85
   1  -3   6    7.70    1.71
   1  -3   6    8.49    1.57
   1  -3   7   43.60    3.20
  -1   3  -7   38.13    3.13
  -1   2   7   14.47    1.69
  -1   2   7   10.59    1.43
  -1   2   6    1.66    1.14
  -1   2   6    1.40    0.92
  -1   2   6    0.20    0.79
  -1   2   5   27.93    3.11
  -1   2   5   33.98    3.46
  -1   2   5   31.81    3.79
   1  -2  -5   25.78    2.91
   1  -2  -5   27.63    3.45
  -1   2   4    0.78    0.89
   1  -2  -4    0.19    0.75
   1  -2  -4   -0.23    0.79
   1  -2  -4    0.44    0.69
  -1   2   4    0.20    0.71
  -1   2   4   -0.17    0.44
  -1   2   4    0.25    0.65
  -1   2   3   72.21    4.63
   1  -2  -3   64.25    4.68
  -1   2   3   59.88    4.42
   1  -2  -3   58.30    4.08
   1  -2  -2    0.07    0.44
  -1   2   2    0.12    0.57
   1  -2  -2   -0.07    0.41
  -1   2   2    0.38    0.60
   1  -2  -2    0.12    0.63
   1  -2  -1  105.96    5.52
  -1   2   1  108.01    5.70
   1  -2  -1   89.38    5.04
   1  -2  -1  101.19    5.64
   1  -2  -1  104.25    5.57
   1  -2   0    6.19    0.75
   1  -2   0    7.27    0.96
  -1   2   0    7.10    0.91
   1  -2   0    6.34    0.50
  -1   2   0    6.38    0.79
   1  -2   0    7.46    0.70
  -1   2   0    5.81    0.81
  -1   2  -1   79.52    4.35
   1  -2   1   77.74    4.24
  -1   2  -1   66.62    4.03
   1  -2   1   74.01    4.04
  -1   2  -1   71.56    4.17
   1  -2   2   28.71    2.11
   1  -2   2   26.54    2.24
  -1   2  -2   31.01    2.35
  -1   2  -2   22.45    2.15
   1  -2   2   30.90    2.40
   1  -2   2   28.09    2.12
   1  -2   2   24.21    2.18
   1  -2   3   23.94    2.43
   1  -2   3   29.22    2.60
  -1   2  -3   18.49    2.27
  -1   2  -3   22.71    2.38
   1  -2   3   21.26    1.88
  -1   2  -3   24.08    2.23
   1  -2   3   17.99    1.49
   1  -2   4   27.29    3.18
  -1   2  -4   28.38    3.26
  -1   2  -4   23.90    2.56
  -1   2  -4   24.90    2.96
   1  -2   4   27.03    2.57
  -1   2  -4   24.37    2.98
   1  -2   5   11.27    2.03
   1  -2   5   13.55    2.08
   1  -2   5    9.28    2.39
  -1   2  -5   11.61    2.30
  -1   2  -5   16.59    2.70
   1  -2   5   14.06    2.29
   1  -2   6   13.78    2.18
   1  -2   6   20.52    2.53
   1  -2   6   16.94    2.53
   1  -2   7    4.29    1.00
   1  -2   7    3.30    0.86
  -1   1   7    5.95    1.19
  -1   1   7    5.32    1.37
  -1   1   7    5.90    1.08
  -1   1   6    7.39    1.56
  -1   1   6    7.79    1.92
  -1   1   6    7.48    1.58
  -1   1   5    2.63    1.13
   1  -1  -5    1.02    0.96
  -1   1   5    1.06    0.84
  -1   1   5    2.25    0.93
   1  -1  -5    3.62    1.57
   1  -1  -5    2.88    1.15
  -1   1   4   45.97    3.61
  -1   1   4   47.23    3.97
   1  -1  -4   52.17    4.16
  -1   1   4   34.13    3.14
   1  -1  -4   45.04    3.81
  -1   1   4   48.32    3.97
   1  -1  -4   43.60    3.51
  -1   1   3    6.00    1.04
  -1   1   3    5.60    0.98
  -1   1   3    6.03    1.11
   1  -1  -3    5.95    1.06
   1  -1  -3    6.96    1.23
  -1   1   3    6.23    1.11
   1  -1  -3    6.15    1.42
   1  -1  -2  191.45   10.43
   1  -1  -2  212.99   10.62
  -1   1   2  235.76   10.85
   1  -1  -2  256.74   11.27
   1  -1  -2  189.78   10.44
   1  -1  -2  238.75   11.08
  -1   1   2  240.42   10.95
   1  -1  -2  197.98   10.39
  -1   1   1  199.91    9.48
  -1   1   1  200.31    9.77
   1  -1  -1  179.90    9.39
   1  -1  -1  196.59    9.66
   1  -1  -1  202.40    9.68
  -1   1   0  503.53   23.60
   1  -1   0  501.03   23.43
   1  -1   0  493.69   23.47
  -1   1   0  494.66   23.35
   1  -1   0  470.09   23.69
   1  -1   0  473.57   23.69
  -1   1   0  466.34   23.45
   1  -1   1  403.88   16.31
   1  -1   1  443.05   16.34
  -1   1  -1  482.64   16.52
   1  -1   1  473.13   16.55
  -1   1  -1  412.98   16.34
   1  -1   2  253.00   13.01
   1  -1   2  259.63   13.02
   1  -1   2  225.58   13.03
   1  -1   2  276.42   12.94
  -1   1  -2  292.86   13.59
  -1   1  -3  261.31   12.56
   1  -1   3  234.39   12.03
  -1   1  -3  276.31   12.67
  -1   1  -3  233.58   12.33
   1  -1   3  192.29   11.73
  -1   1  -3  225.55   12.36
   1  -1   4  125.53    7.62
  -1   1  -4  120.33    7.66
   1  -1   4  132.82    8.65
  -1   1  -4  111.62    7.80
  -1   1  -4  131.47    7.89
   1  -1   5   98.07    6.43
  -1   1  -5   77.92    6.06
   1  -1   5   83.64    6.11
  -1   1  -5   77.91    5.99
   1  -1   5   74.76    5.71
   1  -1   5   75.79    5.78
   1  -1   6   45.44    4.09
   1  -1   6   49.84    4.34
   1  -1   6   44.04    3.69
   1  -1   7   27.66    2.17
   1  -1   7   35.44    2.69
  -1   0   7    2.99    0.94
  -1   0   7    5.28    1.13
   1   0  -6  133.84    9.45
  -1   0   6  133.89    8.88
  -1   0   6  162.06    9.96
   1   0  -6  151.66    9.89
  -1   0   6  150.61    9.09
  -1   0   5   11.92    1.77
  -1   0   5   11.61    2.00
   1   0  -5   15.78    2.37
  -1   0   5    8.70    1.69
   1   0  -5   13.92    2.36
   1   0  -5   12.18    1.78
  -1   0   5   12.11    2.34
   1   0  -4  388.02   18.90
   1   0  -4  393.39   19.24
  -1   0   4  355.58   18.78
  -1   0   4  389.42   19.18
   1   0  -4  429.52   19.66
  -1   0   4  397.05   19.58
  -1   0   3   28.67    2.45
   1   0  -3   28.89    2.34
   1   0  -3   31.94    2.56
   1   0  -3   31.92    2.88
  -1   0   3   28.00    2.31
  -1   0   3   35.24    2.68
   1   0  -2  894.32   42.06
   1   0  -2  821.50   42.09
   1   0  -2  938.13   42.89
   1   0  -2  857.21   42.36
   1   0  -2  896.22   42.22
  -1   0   2  889.01   42.44
   1   0  -2  880.98   42.06
  -1   0   2  879.52   42.21
  -1   0   2  890.08   42.43
  -1   0   2  855.84   42.21
   1   0  -1   37.45    2.11
   1   0  -1   32.66    2.01
   1   0  -1   30.14    1.81
   1   0  -1   37.00    2.10
  -1   0   1   32.24    2.05
   1   0  -1   37.05    2.22
  -1   0   1   32.57    1.88
   1   0  -1   35.80    2.16
  -1   0   1   29.99    1.92
   1   0  -1   38.52    2.31
   1   0   0 1064.67   51.24
   1   0   1    0.13    0.46
   1   0   1    0.05    0.38
  -1   0  -1    0.27    0.52
   1   0   1    0.23    0.41
   1   0   1    0.24    0.40
   1   0   1    0.04    0.35
  -1   0  -1    0.13    0.23
   1   0   1    0.04    0.35
  -1   0  -2  160.17    8.33
  -1   0  -2  132.88    7.57
  -1   0  -2  156.57    7.90
  -1   0  -2  167.16    8.44
   1   0   2  146.07    7.48
   1   0   2  156.22    7.51
   1   0   2  154.23    8.31
  -1   0  -3    6.55    1.25
   1   0   3    6.36    1.22
   1   0   3    5.75    1.14
   1   0   4    9.05    1.55
   1   0   4    8.01    1.51
  -1   0  -4   10.23    1.66
   1   0   4    7.67    1.57
  -1   0  -4   11.87    1.96
   1   0   5    5.74    1.53
   1   0   5    5.45    1.26
   1   0   5    5.93    1.43
  -1   0  -5    5.25    1.53
  -1   0  -5    5.96    1.71
   1   0   6    0.23    0.83
   1   0   6   -0.23    0.78
   1   0   6    0.15    0.32
   1   0   6    0.20    0.80
   1   0   7    3.84    0.93
   1   0   7    4.52    1.04
   1   0   7    3.13    0.69
  -1  -1   7   15.48    2.16
  -1  -1   7   21.39    2.26
  -1  -1   6   10.50    1.95
   1   1  -6    9.38    2.02
  -1  -1   6    5.58    1.95
   1   1  -6   10.82    2.26
  -1  -1   6    9.22    1.67
  -1  -1   5   34.77    3.90
   1   1  -5   37.28    3.87
   1   1  -5   34.28    3.88
  -1  -1   5   38.64    3.40
  -1  -1   4   23.03    2.60
  -1  -1   4   16.97    2.30
   1   1  -4   17.78    2.65
  -1  -1   4   19.36    2.08
   1   1  -4   25.06    2.73
  -1  -1   3   68.53    4.30
  -1  -1   3   59.23    4.09
   1   1  -3   57.18    3.57
   1   1  -3   54.73    3.62
  -1  -1   3   61.42    4.01
   1   1  -3   69.36    4.36
   1   1  -3   53.12    3.34
   1   1  -3   60.32    3.56
   1   1  -3   66.81    4.58
  -1  -1   3   69.76    4.21
  -1  -1   2   62.81    3.87
  -1  -1   2   57.06    3.86
  -1  -1   2   65.74    3.86
   1   1  -2   62.89    3.90
   1   1  -2   67.74    3.92
   1   1  -2   66.00    4.08
   1   1  -2   63.52    4.23
  -1  -1   1   43.87    2.90
  -1  -1   1   43.00    2.97
   1   1  -1   48.11    3.08
   1   1  -1   51.57    3.27
  -1  -1   1   48.92    3.04
   1   1   0  125.20    6.54
  -1  -1   0  112.67    6.07
   1   1   1    0.73    0.46
   1   1   1   -0.08    0.42
   1   1   1   -0.09    0.42
  -1  -1  -1    0.46    0.62
   1   1   1    0.19    0.54
   1   1   2   63.55    3.87
  -1  -1  -2   66.43    4.38
   1   1   2   62.69    4.47
   1   1   2   61.87    4.04
   1   1   2   57.48    3.64
   1   1   2   64.22    3.76
  -1  -1  -3    3.95    1.20
   1   1   3    3.73    1.15
   1   1   4   25.10    3.06
   1   1   4   23.85    2.84
   1   1   4   26.85    2.84
   1   1   4   24.57    2.89
  -1  -1  -4   27.17    3.06
   1   1   4   23.22    2.47
   1   1   5    1.60    1.00
   1   1   5    2.68    1.18
   1   1   5    2.78    1.14
   1   1   5    3.58    1.11
  -1  -1  -5    2.57    1.10
   1   1   6   12.18    1.90
   1   1   6   11.90    1.79
   1   1   6   10.13    1.96
   1   1   7    1.28    0.49
   1   1   7    1.04    0.39
   1   1   7    1.78    0.57
   1   2  -7    0.10    0.14
  -1  -2   7   23.55    2.36
  -1  -2   6   14.18    2.45
   1   2  -5   75.45    6.26
   1   2  -5   86.94    6.61
  -1  -2   5   61.84    6.02
  -1  -2   5   59.09    5.56
  -1  -2   5   97.12    6.58
  -1  -2   4   57.31    4.36
   1   2  -4   73.28    5.77
  -1  -2   4   66.90    5.21
   1   2  -4   73.54    5.53
  -1  -2   3  301.44   15.98
   1   2  -3  289.34   15.96
   1   2  -3  299.79   15.73
   1   2  -3  312.89   16.52
  -1  -2   3  297.83   15.93
   1   2  -3  305.94   15.85
  -1  -2   2  225.78   12.16
   1   2  -2  240.23   12.34
   1   2  -2  223.65   12.53
   1   2  -2  225.40   12.51
  -1  -2   2  220.25   12.21
  -1  -2   1  718.53   35.58
   1   2  -1  742.98   36.18
  -1  -2   1  720.64   35.64
  -1  -2   1  691.57   35.54
   1   2  -1  733.44   35.58
  -1  -2   0  191.96   10.74
  -1  -2   0  219.24   11.46
   1   2   0  222.88   10.76
   1   2   1  528.98   26.77
  -1  -2  -1  491.22   26.53
   1   2   1  550.95   26.98
   1   2   1  553.73   27.04
   1   2   2   46.19    3.49
   1   2   2   47.68    3.80
   1   2   2   46.24    3.52
   1   2   2   37.91    3.82
  -1  -2  -2   38.36    3.74
   1   2   2   46.48    3.75
   1   2   3  130.00    8.23
  -1  -2  -3  138.14    8.81
   1   2   3  137.71    9.06
  -1  -2  -3  151.33    8.64
   1   2   4    0.76    0.83
  -1  -2  -4    2.04    1.26
  -1  -2  -4    1.42    1.29
   1   2   4    1.27    0.96
   1   2   5   27.75    2.99
   1   2   5   30.24    3.24
   1   2   5   30.53    2.87
   1   2   6    0.52    0.57
   1   2   6    0.42    0.57
   1   2   6    1.24    0.65
  -1  -3   7   35.98    3.02
  -1  -3   7   33.46    2.91
   1   3  -6    6.87    1.46
  -1  -3   6    8.49    1.81
  -1  -3   6    9.73    1.72
  -1  -3   5  109.29    7.31
   1   3  -5   63.53    6.48
  -1  -3   5   85.62    7.17
  -1  -3   5  107.80    6.55
  -1  -3   5   74.57    6.60
  -1  -3   4    6.82    1.69
   1   3  -4   10.35    2.28
   1   3  -4    9.14    1.91
  -1  -3   4    9.10    1.95
  -1  -3   4   10.55    2.10
  -1  -3   4    8.10    1.72
   1   3  -3  270.62   15.62
   1   3  -3  304.67   15.86
   1   3  -3  268.88   16.02
  -1  -3   3  287.66   15.85
   1   3  -3  269.57   15.63
   1   3  -3  299.47   15.96
  -1  -3   3  294.63   15.92
  -1  -3   3  307.53   16.09
   1   3  -3  294.18   16.46
   1   3  -2    4.39    1.26
  -1  -3   2    6.78    1.35
   1   3  -2    5.24    1.25
   1   3  -2    7.50    1.56
  -1  -3   2    6.03    1.32
  -1  -3   2    7.34    1.33
   1   3  -2    6.64    1.62
  -1  -3   1  494.11   27.00
   1   3  -1  556.09   28.11
  -1  -3   1  510.20   26.88
   1   3  -1  534.33   26.87
   1   3  -1  571.76   27.60
   1   3   0    0.75    0.79
  -1  -3   0   -0.18    0.51
   1   3   0    0.20    0.62
  -1  -3   0   -0.18    0.52
  -1  -3   0    0.30    0.42
   1   3   1  426.38   21.67
   1   3   1  424.41   21.55
   1   3   1  432.24   22.15
   1   3   1  398.19   21.79
  -1  -3  -1  401.74   21.77
  -1  -3  -1  370.39   21.10
   1   3   2    2.01    0.99
   1   3   2    2.46    0.84
   1   3   2    2.48    0.84
   1   3   2    4.61    1.19
  -1  -3  -2    3.99    1.41
   1   3   2    3.48    1.03
   1   3   2    3.50    1.13
  -1  -3  -2    2.06    1.06
  -1  -3  -2    3.34    1.36
   1   3   2    3.34    1.22
  -1  -3  -3  146.56    8.85
  -1  -3  -3  141.88    9.76
   1   3   3  123.19    7.46
   1   3   3  102.34    7.67
  -1  -3  -3   98.14    8.23
  -1  -3  -3  131.62    8.99
   1   3   3  120.86    7.80
   1   3   4    2.76    0.88
   1   3   4    4.71    1.28
   1   3   4    4.61    1.14
   1   3   4    2.44    0.80
   1   3   5   43.27    2.59
   1   3   5   40.24    2.50
   1   3   5   37.83    2.75
   1   3   6    1.43    0.43
  -1  -4   7   29.83    2.25
  -1  -4   6   10.10    1.63
   1   4  -6    8.96    1.45
  -1  -4   6   10.62    1.54
  -1  -4   5   67.21    5.24
  -1  -4   5   84.71    6.07
   1   4  -5   69.25    5.71
   1   4  -4   30.25    3.84
   1   4  -4   21.50    2.44
  -1  -4   4   28.72    3.54
  -1  -4   4   28.17    3.49
   1   4  -4   32.31    3.57
  -1  -4   4   23.66    3.33
  -1  -4   4   35.49    3.52
   1   4  -3  150.83    9.35
   1   4  -3  144.92    9.11
   1   4  -3  141.97    8.65
   1   4  -3  128.41    8.70
   1   4  -3  133.52    8.82
  -1  -4   3  128.47    8.87
   1   4  -3  137.29    8.77
   1   4  -3  122.15    8.26
  -1  -4   3  135.25    8.86
  -1  -4   3  132.31    9.02
   1   4  -3  138.09    9.46
   1   4  -3  123.65    9.14
   1   4  -2   84.93    6.23
   1   4  -2   78.92    5.77
   1   4  -2   72.54    6.43
   1   4  -2   84.10    5.91
  -1  -4   2   86.21    6.06
   1   4  -2   64.31    5.66
  -1  -4   2   68.23    5.45
   1   4  -2   86.49    6.49
   1   4  -1  200.38   11.61
   1   4  -1  207.68   12.10
  -1  -4   1  183.28   11.15
   1   4  -1  174.60   10.89
   1   4  -1  206.15   12.73
   1   4  -1  205.02   12.31
  -1  -4   1  182.25   11.51
  -1  -4   1  203.17   11.68
   1   4   0  107.77    8.18
   1   4   0  113.08    7.69
   1   4   0  107.21    7.78
  -1  -4   0   96.14    6.93
  -1  -4   0  106.13    7.35
  -1  -4   0   98.25    7.07
   1   4   0  109.43    7.31
   1   4   1  181.98   10.69
   1   4   1  175.77   10.32
   1   4   1  162.85   10.50
   1   4   1  160.35   10.08
  -1  -4  -1  187.45   10.95
   1   4   1  174.05   11.32
   1   4   1  166.73   10.16
   1   4   1  181.50   10.93
  -1  -4  -1  163.49   10.80
   1   4   1  172.67   10.78
  -1  -4  -1  138.07    9.65
   1   4   2   49.68    4.25
   1   4   2   49.90    4.26
  -1  -4  -2   51.95    4.74
  -1  -4  -2   56.98    5.31
  -1  -4  -2   44.57    3.85
  -1  -4  -3   66.27    4.86
   1   4   3   62.41    4.83
   1   4   4   21.78    2.17
   1   4   4   24.30    2.32
   1   4   4   17.46    1.97
  -1  -4  -5   25.18    1.79
  -1  -5   6   19.64    1.33
   1   5  -6    0.06    0.14
  -1  -5   5   28.72    2.60
   1   5  -5   27.10    2.73
  -1  -5   5   29.71    2.58
   1   5  -4   52.02    3.90
   1   5  -4   58.57    4.73
   1   5  -4   48.22    3.71
   1   5  -3   27.54    3.09
   1   5  -3   28.68    3.40
   1   5  -3   31.35    3.30
   1   5  -3   31.69    3.45
   1   5  -3   36.94    3.40
   1   5  -2  108.22    8.16
   1   5  -2  118.84    8.17
   1   5  -2  109.24    7.93
  -1  -5   2  109.81    7.88
   1   5  -2  114.74    7.56
   1   5  -2  122.35    7.77
   1   5  -2  118.87    7.78
  -1  -5   2  107.87    7.87
   1   5  -2  105.44    8.54
   1   5  -2  101.47    8.11
   1   5  -1   22.21    3.14
   1   5  -1   14.38    2.48
   1   5  -1   18.08    2.58
   1   5  -1   18.85    2.61
  -1  -5   1   19.40    2.68
   1   5  -1   16.02    2.64
  -1  -5   1   14.92    2.31
   1   5  -1   15.40    2.73
   1   5  -1   16.50    2.93
   1   5   0  131.64    9.59
   1   5   0  142.23    9.13
   1   5   0  143.52   10.33
   1   5   0  141.26    9.09
   1   5   0  147.69    9.12
   1   5   0  132.65    9.68
   1   5   0  141.71    9.59
  -1  -5   0  147.07    9.72
   1   5   0  136.26    9.39
  -1  -5   0  142.81    9.43
  -1  -5   0  132.99    8.84
   1   5   1    3.25    1.24
  -1  -5  -1    2.24    0.80
   1   5   1    2.60    1.06
   1   5   1    3.20    1.19
   1   5   1    4.50    1.32
   1   5   1    3.58    1.31
  -1  -5  -2   81.12    5.31
   1   5   3    0.33    0.67
   1   5   3    0.52    0.65
   1   5   4   46.61    2.84
   1   5   4   49.32    2.91
  -1  -6   5    0.67    0.45
   1   6  -5    0.57    0.35
   1   6  -4    0.08    0.08
   1   6  -4    5.48    1.01
   1   6  -4   -0.07    0.00
  -1  -6   4    4.67    0.85
   1   6  -3    1.19    0.82
  -1  -6   3   -0.18    0.63
   1   6  -3    1.13    0.79
   1   6  -3   -0.16    0.75
   1   6  -3    0.18    0.58
  -1  -6   3    1.33    0.75
   1   6  -3    0.35    0.68
  -1  -6   3    0.76    0.80
   1   6  -2    8.21    1.64
   1   6  -2    9.08    1.76
  -1  -6   2    7.55    1.71
  -1  -6   2    7.77    1.48
   1   6  -1    0.10    0.18
   1   6  -1    0.19    0.86
   1   6  -1    1.12    0.96
  -1  -6   1    0.33    0.51
   1   6   0    4.93    1.02
   1   6   0    3.45    1.15
  -1  -6   0    5.05    1.01
   1   6   0    7.39    1.39
   1   6   0    5.00    1.22
  -1  -6   0    5.06    1.26
   1   6   0    3.85    1.09
   1   6   0    3.86    1.15
   1   6   1    0.10    0.45
   1   6   1    0.36    0.58
  -1  -6  -1    0.14    0.50
   1   6   1    0.20    0.50
   1   6   1    0.13    0.42
  -1  -6  -1    0.18    0.35
  -1  -6  -1   -0.13    0.49
   1   6   1   -0.13    0.51
   1   6   2    1.92    0.64
   1   7  -3    0.42    0.28
  -1  -7   2   -0.19    0.24
   1   7  -1    0.44    0.38
   1   7  -1    0.14    0.37
   2  -8  -2    0.93    0.36
   2  -8  -1    4.86    0.86
  -2   8   1    3.34    0.65
   2  -8  -1    5.50    0.80
  -2   8   1    2.81    0.57
  -2   8   0    0.28    0.54
   2  -8   0    1.02    0.73
  -2   8   0    0.73    0.55
  -2   8   0    0.81    0.61
   2  -8   0    0.73    0.61
   2  -8   0    0.53    0.58
  -2   8   0    0.45    0.57
   2  -8   1   12.76    1.67
  -2   8  -1    9.28    1.52
  -2   8  -1    7.49    1.35
  -2   8  -1   10.01    1.22
  -2   8  -1    7.69    1.33
   2  -8   1    9.71    1.57
   2  -8   1   10.84    1.67
   2  -8   1    9.94    1.36
  -2   8  -2    0.40    0.47
  -2   8  -2    0.91    0.62
  -2   8  -2    0.78    0.55
   2  -8   2    0.36    0.56
  -2   8  -2    0.21    0.53
   2  -8   2   -0.53    0.61
  -2   8  -2   -0.11    0.50
   2  -8   2   -0.14    0.54
   2  -8   2    0.46    0.46
  -2   8  -3   10.44    1.22
   2  -8   3    9.35    1.13
  -2   7   3    0.06    0.14
   2  -7  -3    0.86    0.63
  -2   7   2   -0.15    0.22
  -2   7   2   -0.14    0.30
  -2   7   2    2.08    0.71
   2  -7  -2    1.50    0.85
   2  -7  -2    2.38    0.76
   2  -7  -2    2.30    0.90
   2  -7  -2   -0.14    0.25
  -2   7   2    2.28    0.78
   2  -7  -1    0.15    0.69
   2  -7  -1    1.75    1.01
  -2   7   1    1.02    0.66
  -2   7   1    0.20    0.72
   2  -7  -1    1.08    0.82
   2  -7  -1    2.21    1.01
   2  -7  -1    0.74    0.65
  -2   7   0   -0.16    0.62
   2  -7   0    0.27    0.89
   2  -7   0    0.24    0.77
  -2   7  -1    0.18    0.67
   2  -7   1   -0.55    1.04
   2  -7   1    0.28    0.99
  -2   7  -1   -0.26    0.79
   2  -7   1    0.46    0.77
  -2   7  -2    0.72    0.87
   2  -7   2    0.24    0.81
   2  -7   2    2.11    1.05
   2  -7   2    0.86    0.75
  -2   7  -2    1.16    0.86
   2  -7   2    0.23    0.74
   2  -7   3    2.68    0.89
   2  -7   3    2.37    0.90
  -2   7  -3    1.56    0.92
   2  -7   3    1.39    0.78
  -2   7  -3    2.15    0.97
   2  -7   3    1.75    1.08
  -2   7  -3    2.31    0.90
   2  -7   3    1.04    0.64
  -2   7  -4    2.49    1.01
   2  -7   4    1.19    0.77
   2  -7   4    3.14    0.90
   2  -7   5    3.78    0.65
  -2   7  -5    4.82    0.82
  -2   6   5    0.05    0.25
   2  -6  -5    0.12    0.35
  -2   6   4    6.84    1.23
   2  -6  -4    4.10    1.22
   2  -6  -4    7.71    1.39
  -2   6   3    0.20    0.75
   2  -6  -3    0.84    0.83
   2  -6  -2    4.61    1.22
   2  -6  -2    3.02    1.07
   2  -6  -2    2.78    1.07
   2  -6  -2    2.37    1.10
  -2   6   2    2.83    1.03
   2  -6  -1    0.50    0.88
   2  -6  -1    0.93    1.08
  -2   6   1   -0.36    0.76
   2  -6  -1   -0.26    0.90
   2  -6  -1    0.30    0.85
  -2   6   1   -0.33    0.92
  -2   6   1    0.24    0.71
  -2   6   0   -0.62    0.91
   2  -6   0    0.25    0.75
   2  -6   0    0.30    0.62
  -2   6   0    0.20    0.63
   2  -6   0   -0.39    0.62
   2  -6   1   -0.69    1.03
  -2   6  -1   -0.27    0.89
   2  -6   1    0.88    1.15
   2  -6   1    0.41    0.53
  -2   6  -1    0.50    0.74
   2  -6   1   -0.22    0.65
   2  -6   1    0.54    0.75
   2  -6   1    1.40    1.06
   2  -6   1    0.35    0.96
  -2   6  -1    0.22    0.79
  -2   6  -1   -0.29    0.60
  -2   6  -2    4.34    1.40
   2  -6   2    3.73    1.17
   2  -6   2    3.50    1.51
  -2   6  -2    2.82    1.22
   2  -6   2    4.89    1.45
   2  -6   2    4.42    1.57
  -2   6  -2    6.86    1.71
   2  -6   2    5.61    1.53
   2  -6   2    4.22    1.25
   2  -6   2    2.82    1.33
   2  -6   3    4.08    1.33
   2  -6   3    1.55    0.99
   2  -6   3    3.96    1.18
   2  -6   3    2.61    1.15
  -2   6  -3    1.33    1.09
  -2   6  -3    1.39    0.98
   2  -6   4   18.75    2.68
  -2   6  -4   14.36    2.46
   2  -6   5    6.05    1.36
  -2   6  -5    4.83    1.37
  -2   6  -6   14.36    1.46
   2  -5  -5    0.26    0.64
  -2   5   5    0.63    0.51
   2  -5  -5    0.84    0.75
   2  -5  -4   47.31    4.57
  -2   5   4   56.07    4.63
   2  -5  -4   52.39    4.50
   2  -5  -3    1.42    1.06
   2  -5  -3    0.46    0.84
  -2   5   3    1.38    1.15
   2  -5  -3    1.97    1.03
  -2   5   3    1.44    0.91
  -2   5   2   68.58    5.89
   2  -5  -2   62.09    5.01
   2  -5  -2   65.64    5.97
   2  -5  -2   71.41    5.57
  -2   5   2   79.25    5.33
   2  -5  -2   60.55    5.21
   2  -5  -2   70.72    5.13
   2  -5  -2   57.42    4.89
   2  -5  -2   59.38    4.84
   2  -5  -1    1.35    0.83
  -2   5   1    0.54    0.81
   2  -5  -1    0.21    0.57
   2  -5  -1    0.51    0.71
   2  -5  -1    0.65    0.85
  -2   5   1   -0.24    0.63
   2  -5  -1    1.26    0.96
   2  -5  -1    1.68    0.91
   2  -5  -1    0.93    0.57
  -2   5   1    0.44    0.54
   2  -5   0   57.79    4.67
   2  -5   0   54.32    4.04
   2  -5   0   53.05    4.02
   2  -5   0   46.12    3.77
  -2   5   0   48.58    4.52
  -2   5   0   54.99    4.22
  -2   5  -1    1.25    0.76
  -2   5  -1    0.59    0.66
   2  -5   1   -0.28    0.88
   2  -5   1    1.36    0.71
   2  -5   1    0.28    0.88
   2  -5   1    1.19    0.97
   2  -5   1    0.86    0.72
   2  -5   1    1.37    1.02
   2  -5   1    0.18    0.50
  -2   5  -1    0.67    0.66
  -2   5  -2   13.04    2.24
   2  -5   2   17.51    2.40
   2  -5   2   21.15    2.84
   2  -5   2   17.77    2.36
   2  -5   2   20.94    2.76
  -2   5  -2   17.04    2.37
   2  -5   2   19.97    2.54
   2  -5   2   15.23    2.28
   2  -5   2   13.21    2.23
   2  -5   3    7.22    1.40
   2  -5   3    4.43    1.26
  -2   5  -3    5.67    1.31
   2  -5   3    6.77    1.66
   2  -5   3    5.20    1.32
   2  -5   3    5.98    1.57
  -2   5  -3    4.56    1.44
   2  -5   3    5.47    1.50
  -2   5  -3    5.29    1.66
  -2   5  -4    0.57    0.95
  -2   5  -4    0.60    0.95
   2  -5   4    0.31    0.85
  -2   5  -5    7.61    1.88
   2  -5   6   -0.14    0.48
  -2   5  -6    1.49    0.87
  -2   4   6   33.54    2.92
  -2   4   5   -0.21    0.84
   2  -4  -5    0.45    0.84
   2  -4  -5    0.48    0.78
  -2   4   5   -0.25    0.97
  -2   4   4   54.10    5.17
  -2   4   4   53.15    4.93
  -2   4   4   43.81    4.35
   2  -4  -4   45.68    4.36
  -2   4   3    0.49    1.03
  -2   4   3    1.74    0.96
   2  -4  -3    0.56    0.69
   2  -4  -3    2.56    1.27
  -2   4   3    0.99    0.79
   2  -4  -2   49.67    3.82
  -2   4   2   58.29    4.85
   2  -4  -2   59.17    4.50
   2  -4  -2   65.45    4.68
   2  -4  -2   57.65    4.23
   2  -4  -2   65.70    4.43
   2  -4  -2   57.52    4.85
  -2   4   2   48.30    3.81
  -2   4   1    9.45    1.36
  -2   4   1   11.23    1.82
   2  -4  -1    7.71    1.32
   2  -4  -1    9.53    1.59
   2  -4  -1    9.28    1.64
  -2   4   1    9.92    1.54
   2  -4  -1    6.94    1.35
   2  -4  -1    6.60    1.30
   2  -4  -1    7.70    1.12
  -2   4   0   45.61    3.55
   2  -4   0   43.02    3.37
   2  -4   0   45.15    3.22
   2  -4   0   46.13    3.99
   2  -4   0   49.81    3.34
  -2   4   0   45.36    3.77
  -2   4   0   48.89    3.52
   2  -4   1   21.00    2.31
   2  -4   1   18.72    2.06
  -2   4  -1   22.66    2.31
   2  -4   1   22.69    2.46
   2  -4   1   24.56    2.72
  -2   4  -1   19.74    2.15
   2  -4   1   17.98    2.45
   2  -4   1   19.83    2.10
  -2   4  -2   27.42    2.71
   2  -4   2   27.00    2.88
   2  -4   2   27.04    2.80
   2  -4   2   25.80    2.88
   2  -4   2   30.39    2.80
   2  -4   2   24.98    2.53
   2  -4   2   20.71    2.24
   2  -4   2   22.81    2.62
  -2   4  -2   26.04    2.75
  -2   4  -3   19.97    2.63
   2  -4   3   18.90    2.23
   2  -4   3   13.99    2.19
   2  -4   3   14.34    2.13
  -2   4  -3   19.46    2.56
  -2   4  -4   13.04    2.34
  -2   4  -4   15.67    2.67
   2  -4   4    8.04    1.81
   2  -4   4   14.90    2.41
   2  -4   4   14.87    2.19
   2  -4   5    9.60    1.69
   2  -4   5    8.05    1.88
   2  -4   6    7.12    1.39
   2  -4   7    2.27    0.67
  -2   3   7   10.04    1.26
  -2   3   7    8.72    1.19
  -2   3   6    1.65    0.93
  -2   3   6    2.70    1.12
   2  -3  -5   32.99    3.89
   2  -3  -5   34.53    3.15
   2  -3  -5   34.99    3.72
  -2   3   5   47.21    4.16
  -2   3   5   31.76    3.98
  -2   3   5   34.92    3.59
  -2   3   4   12.20    2.06
  -2   3   4    6.38    1.53
   2  -3  -4    8.73    1.73
  -2   3   4   14.14    2.10
   2  -3  -4   10.11    2.02
  -2   3   3  191.95   10.35
   2  -3  -3  152.93    9.40
  -2   3   3  210.66   10.99
   2  -3  -3  158.24    9.48
  -2   3   3  216.47   10.84
  -2   3   2   61.23    4.21
   2  -3  -2   58.86    3.83
   2  -3  -2   48.77    3.01
   2  -3  -2   64.12    3.93
   2  -3  -2   64.95    4.26
   2  -3  -1  614.91   25.69
   2  -3  -1  624.97   25.90
   2  -3  -1  605.95   25.64
  -2   3   1  641.73   25.97
  -2   3   1  612.32   25.53
   2  -3  -1  580.03   24.65
   2  -3   0  148.29    7.95
   2  -3   0  148.14    8.63
   2  -3   0  150.00    8.65
  -2   3   0  145.99    8.11
   2  -3   0  149.16    7.96
  -2   3   0  157.40    8.55
  -2   3   0  176.08    8.68
  -2   3  -1  601.40   29.00
   2  -3   1  625.22   29.60
   2  -3   1  636.73   29.65
   2  -3   1  598.24   29.12
   2  -3   1  595.28   29.20
   2  -3   1  505.45   28.71
  -2   3  -1  592.18   28.96
  -2   3  -1  632.69   29.46
  -2   3  -2  123.61    7.12
   2  -3   2  108.44    6.99
  -2   3  -2  122.39    7.14
   2  -3   2  118.39    7.07
   2  -3   2  128.53    7.22
   2  -3   2  110.54    7.14
  -2   3  -3  195.68   10.69
   2  -3   3  197.47   10.73
  -2   3  -3  189.82   10.42
  -2   3  -4   34.72    3.85
  -2   3  -4   40.18    4.04
  -2   3  -4   42.06    4.19
   2  -3   4   36.87    3.76
   2  -3   4   48.19    4.63
   2  -3   4   34.68    4.14
  -2   3  -4   30.57    3.44
   2  -3   4   43.35    3.28
   2  -3   5   31.12    3.03
   2  -3   5   31.93    3.48
  -2   3  -5   38.18    4.25
   2  -3   6   14.85    1.94
   2  -3   6    8.75    1.60
   2  -3   6   12.17    1.77
   2  -3   7    2.88    0.80
  -2   2   7   37.10    2.71
  -2   2   7   35.36    2.42
  -2   2   7   43.38    2.62
  -2   2   6    6.73    1.46
  -2   2   6    6.13    1.58
  -2   2   5  125.85    8.02
  -2   2   5  123.64    8.71
  -2   2   5  113.73    7.47
   2  -2  -5  101.02    7.82
  -2   2   4    6.29    1.45
   2  -2  -4    5.19    1.36
   2  -2  -4    8.77    1.90
   2  -2  -4    7.44    1.23
  -2   2   4    7.89    1.54
  -2   2   4    4.92    1.22
  -2   2   3  474.49   22.67
  -2   2   3  453.53   22.36
   2  -2  -3  459.82   22.80
  -2   2   3  458.17   22.71
   2  -2  -3  408.47   21.78
   2  -2  -3  518.36   23.30
   2  -2  -3  409.77   21.71
   2  -2  -3  412.44   21.84
  -2   2   3  466.39   22.33
   2  -2  -2    0.09    0.54
   2  -2  -2   -0.08    0.46
   2  -2  -2   -0.11    0.63
   2  -2  -2    0.07    0.12
   2  -2  -2    0.21    0.33
   2  -2  -2    0.28    0.58
  -2   2   2   -0.11    0.46
  -2   2   2    0.24    0.33
  -2   2   1 1229.30   54.71
   2  -2  -1 1253.61   54.69
  -2   2   1 1220.70   54.47
   2  -2  -1 1080.61   53.60
   2  -2  -1 1270.69   54.68
  -2   2   0   36.95    2.30
  -2   2   0   37.59    2.13
   2  -2   0   36.29    2.69
   2  -2   0   41.29    2.77
  -2   2   0   42.48    2.60
  -2   2  -1 1334.95   64.31
   2  -2   1 1400.80   64.72
   2  -2   1 1386.73   64.69
  -2   2  -1 1440.43   64.70
  -2   2  -1 1239.85   64.14
   2  -2   2   70.86    4.25
   2  -2   2   75.39    4.46
   2  -2   2   74.42    4.99
   2  -2   2   66.84    4.35
  -2   2  -2   74.29    4.64
  -2   2  -2   78.57    4.65
  -2   2  -3  627.78   28.32
   2  -2   3  518.77   27.37
  -2   2  -3  534.22   28.00
   2  -2   3  567.10   28.75
  -2   2  -3  546.07   27.91
   2  -2   4   36.72    3.56
  -2   2  -4   41.05    3.59
  -2   2  -4   40.66    3.95
  -2   2  -4   42.50    4.14
   2  -2   4   37.50    3.37
   2  -2   4   40.37    3.67
   2  -2   4   41.57    4.06
  -2   2  -5  161.51   10.42
   2  -2   5  130.05    8.84
  -2   2  -5  126.63    9.20
   2  -2   5  150.77    9.11
   2  -2   5  177.35   10.21
   2  -2   6   12.37    1.80
   2  -2   6   18.65    2.60
   2  -2   7   34.15    2.14
   2  -2   7   36.74    1.99
  -2   1   7    6.37    1.18
  -2   1   7    4.77    1.33
  -2   1   7    4.36    1.10
  -2   1   7    4.61    1.01
  -2   1   6    7.25    1.46
  -2   1   6    8.23    1.92
  -2   1   5   16.81    2.47
   2  -1  -5   12.98    1.99
  -2   1   5   14.91    1.97
  -2   1   5   20.01    2.48
  -2   1   5   15.59    2.56
   2  -1  -5   18.10    2.83
   2  -1  -5   13.49    1.97
  -2   1   4   15.60    2.12
   2  -1  -4   11.71    1.65
  -2   1   4   14.13    1.92
  -2   1   4   14.93    1.78
   2  -1  -4   12.71    1.79
  -2   1   4   12.95    1.80
   2  -1  -3   39.30    2.76
  -2   1   3   47.34    3.16
  -2   1   3   43.02    2.89
   2  -1  -3   29.96    2.43
  -2   1   3   39.60    2.68
   2  -1  -3   40.72    2.94
   2  -1  -3   27.29    2.32
   2  -1  -2   25.45    1.99
  -2   1   2   27.50    2.22
   2  -1  -2   30.33    2.17
   2  -1  -2   28.85    2.34
   2  -1  -2   27.00    2.03
   2  -1  -2   26.45    1.88
   2  -1  -2   27.87    2.17
   2  -1  -2   29.99    2.22
  -2   1   2   29.16    1.96
  -2   1   2   25.49    1.58
   2  -1  -2   26.69    2.06
  -2   1   1   70.26    3.82
   2  -1  -1   66.04    3.82
   2  -1  -1   69.06    3.98
   2  -1  -1   69.30    4.15
   2  -1   0   57.29    3.62
   2  -1   0   58.99    3.57
   2  -1   0   57.76    3.61
   2  -1   1   31.69    2.16
   2  -1   1   33.21    2.33
   2  -1   1   29.14    2.16
  -2   1  -1   30.07    2.20
   2  -1   1   31.69    2.22
   2  -1   1   26.47    2.16
  -2   1  -1   30.34    2.11
   2  -1   2   36.72    2.52
  -2   1  -2   44.34    3.13
   2  -1   2   34.56    2.57
  -2   1  -2   39.71    2.55
  -2   1  -2   39.26    2.65
   2  -1   3    6.36    1.13
  -2   1  -3    4.49    0.94
  -2   1  -3    6.81    1.45
   2  -1   4   30.32    3.08
   2  -1   4   29.85    2.96
  -2   1  -4   30.04    3.32
   2  -1   4   31.73    3.23
   2  -1   4   27.67    2.84
   2  -1   4   29.83    3.03
  -2   1  -4   30.55    3.33
  -2   1  -5    2.80    1.21
  -2   1  -5    1.93    1.30
   2  -1   5    3.35    1.11
   2  -1   5    2.41    1.09
   2  -1   6   14.37    2.02
   2  -1   6   15.24    2.11
   2  -1   6   19.96    2.27
   2  -1   7    0.84    0.55
   2  -1   7    1.30    0.58
  -2   0   7    0.79    0.86
  -2   0   7    0.36    0.57
   2   0  -6  117.67    8.47
  -2   0   6  140.16    8.40
  -2   0   6  115.53    7.43
  -2   0   5    0.89    0.74
   2   0  -5    0.21    0.80
  -2   0   5    1.15    0.96
  -2   0   5    1.08    0.85
  -2   0   4  471.65   23.10
  -2   0   4  418.03   22.65
  -2   0   4  484.96   23.45
   2   0  -4  463.24   23.15
  -2   0   4  498.88   23.55
  -2   0   4  390.86   22.42
   2   0  -3   16.78    2.17
   2   0  -3   16.19    1.54
   2   0  -3   17.76    1.91
  -2   0   3   19.31    1.94
  -2   0   3   16.08    1.63
   2   0  -3   14.65    1.41
   2   0  -3   14.08    1.52
  -2   0   2 1289.96   63.24
   2   0  -2 1269.81   63.50
   2   0  -2 1328.72   63.45
  -2   0   2 1285.40   63.00
  -2   0   2 1340.30   63.55
   2   0  -2 1345.35   63.78
   2   0  -2 1299.32   63.60
   2   0  -2 1334.78   63.46
   2   0  -2 1361.54   63.47
   2   0  -1  114.32    6.18
   2   0  -1  106.72    6.20
   2   0  -1   98.81    5.55
  -2   0   1  112.61    5.97
  -2   0   1  101.51    5.64
   2   0   0 1578.63   77.10
   2   0   0 1566.71   77.10
   2   0   0 1661.21   77.28
   2   0   1  122.40    6.41
   2   0   1  117.10    6.30
  -2   0  -1  122.64    6.44
   2   0   1  134.64    6.55
   2   0   1  120.34    6.28
   2   0   2  454.62   22.73
   2   0   2  463.47   22.83
  -2   0  -2  463.71   23.58
  -2   0  -3   49.97    4.23
   2   0   3   43.86    3.83
  -2   0  -3   52.32    4.22
  -2   0  -4   96.28    6.82
   2   0   4   87.62    6.30
   2   0   4   97.94    6.66
   2   0   4   88.03    6.09
   2   0   4   82.56    6.02
   2   0   4   96.26    6.63
   2   0   5   19.40    2.56
   2   0   5   10.11    1.73
   2   0   5   14.48    2.39
   2   0   5   15.80    2.13
   2   0   5   15.56    2.28
   2   0   6   26.56    2.81
   2   0   6   26.04    2.86
   2   0   6   23.82    2.60
   2   0   7    3.00    0.56
  -2  -1   8   15.09    1.28
  -2  -1   7   -0.39    0.73
  -2  -1   6  115.17    7.44
  -2  -1   6   91.72    7.18
  -2  -1   5    5.23    1.49
  -2  -1   5    4.12    1.38
  -2  -1   5    3.61    1.17
   2   1  -5    4.96    1.53
  -2  -1   4  475.41   24.74
  -2  -1   4  489.09   25.17
   2   1  -4  494.42   25.30
   2   1  -4  473.52   25.14
  -2  -1   4  470.59   24.90
   2   1  -3   68.94    4.39
  -2  -1   3   66.50    4.40
  -2  -1   3   67.06    4.56
   2   1  -3   66.67    4.57
   2   1  -3   53.21    4.47
   2   1  -3   67.27    4.35
   2   1  -3   61.94    4.64
  -2  -1   3   58.09    4.12
   2   1  -2 1590.61   79.96
   2   1  -2 1702.01   80.07
  -2  -1   2 1632.98   80.14
   2   1  -2 1599.91   80.27
  -2  -1   2 1673.09   80.00
  -2  -1   2 1706.04   79.84
  -2  -1   1  214.70    9.70
   2   1  -1  212.74   10.34
  -2  -1   1  222.19    9.95
   2   1   0 2182.27  101.73
   2   1   0 2161.41  101.70
  -2  -1   0 2032.22  101.07
   2   1   1  191.69   10.21
   2   1   1  196.47   10.45
   2   1   1  177.72   10.07
  -2  -1  -1  169.10   10.06
   2   1   2  796.26   42.26
  -2  -1  -2  866.74   42.42
   2   1   2  940.47   42.10
   2   1   2  857.73   41.77
   2   1   2  800.83   41.64
   2   1   3   37.20    3.44
   2   1   3   41.00    3.47
   2   1   3   42.54    3.97
   2   1   3   37.31    3.80
  -2  -1  -3   48.51    4.20
  -2  -1  -3   37.93    3.88
   2   1   3   38.99    3.31
   2   1   4  233.78   13.63
   2   1   4  231.78   12.83
   2   1   4  214.52   12.55
   2   1   4  217.04   13.11
   2   1   4  208.32   12.58
  -2  -1  -4  249.25   13.94
   2   1   5    7.93    1.85
   2   1   5    9.46    1.65
   2   1   5    9.18    1.69
   2   1   5    7.02    1.55
   2   1   6   63.55    4.44
   2   1   6   59.05    4.18
   2   1   6   63.90    4.35
  -2  -2   7   20.81    2.32
  -2  -2   6    0.70    0.82
  -2  -2   6    0.63    0.85
  -2  -2   5   44.90    3.95
   2   2  -5   42.43    4.35
  -2  -2   5   39.90    4.04
  -2  -2   5   41.85    4.37
  -2  -2   5   37.96    3.91
  -2  -2   4    2.37    0.96
  -2  -2   4    1.50    0.82
   2   2  -4    3.49    1.61
  -2  -2   4    4.54    1.31
   2   2  -4    1.40    0.83
  -2  -2   4    2.80    1.02
  -2  -2   4    3.53    1.19
   2   2  -3   60.29    4.55
   2   2  -3   52.05    4.30
   2   2  -3   59.70    4.56
   2   2  -3   56.17    4.47
  -2  -2   3   68.06    4.63
  -2  -2   3   62.03    4.61
   2   2  -3   58.74    4.78
   2   2  -2   14.00    1.87
  -2  -2   2   14.12    1.84
   2   2  -2   13.61    1.87
  -2  -2   2   15.94    1.98
   2   2  -2   15.88    2.06
   2   2  -2   11.94    1.88
   2   2  -2   10.92    1.95
   2   2  -1   51.53    4.21
   2   2  -1   44.05    3.91
  -2  -2   1   44.39    3.70
   2   2  -1   51.04    4.15
   2   2  -1   44.62    3.95
  -2  -2   1   46.02    3.66
   2   2  -1   55.08    4.55
   2   2   0   47.01    3.73
   2   2   0   40.75    3.58
  -2  -2   0   34.74    3.29
   2   2   0   42.09    3.61
   2   2   0   39.14    3.44
  -2  -2   0   29.11    2.59
   2   2   0   43.57    3.89
   2   2   1   15.73    2.25
   2   2   1   18.30    2.23
   2   2   1   17.61    2.14
   2   2   1   16.97    2.18
   2   2   1   14.65    2.05
  -2  -2  -1   15.25    2.03
   2   2   2   27.06    2.88
   2   2   2   37.85    3.48
   2   2   2   33.45    3.36
  -2  -2  -2   29.87    3.34
   2   2   3    3.11    1.06
   2   2   3    3.23    1.08
   2   2   3    4.15    1.01
   2   2   3    3.21    1.13
   2   2   3    2.77    1.16
   2   2   3    4.89    1.46
  -2  -2  -3    1.09    1.50
   2   2   4   17.77    2.08
   2   2   4   16.63    2.41
   2   2   4   16.01    2.30
   2   2   4   18.57    2.29
   2   2   4   15.90    2.17
   2   2   4   20.80    2.48
   2   2   5   -0.12    0.29
   2   2   5    1.71    0.76
   2   2   5    1.48    0.76
   2   2   6    5.98    0.85
  -2  -3   7    0.88    0.52
  -2  -3   6    2.45    0.92
  -2  -3   5   24.26    2.84
   2   3  -5   17.93    2.45
   2   3  -4    1.64    0.87
   2   3  -4    2.22    1.49
  -2  -3   4    2.86    1.01
  -2  -3   4    1.60    1.09
  -2  -3   4    3.12    1.26
  -2  -3   4    2.88    1.19
   2   3  -3  136.24    8.31
  -2  -3   3  118.39    8.25
   2   3  -3  124.03    7.95
   2   3  -3  129.13    8.54
   2   3  -3  117.63    7.99
   2   3  -3  120.39    8.17
   2   3  -3  110.25    7.67
   2   3  -3  129.80    8.37
   2   3  -3  137.80    8.54
   2   3  -3  117.80    8.57
  -2  -3   3  128.39    8.27
  -2  -3   3  131.35    8.42
   2   3  -2    2.62    1.24
   2   3  -2    2.07    0.99
   2   3  -2    4.72    1.34
   2   3  -2    1.38    0.92
   2   3  -2    3.28    1.28
   2   3  -2    4.16    1.43
   2   3  -2    4.15    1.28
   2   3  -2    4.25    1.16
  -2  -3   2    2.59    1.05
  -2  -3   2    4.71    1.26
  -2  -3   2    3.27    1.13
   2   3  -2    4.89    1.64
   2   3  -1  379.09   19.92
   2   3  -1  325.61   19.24
   2   3  -1  347.28   18.95
   2   3  -1  365.49   19.71
  -2  -3   1  327.70   18.84
   2   3  -1  351.79   19.54
  -2  -3   1  332.56   18.92
   2   3  -1  332.62   20.02
   2   3  -1  382.37   19.26
   2   3   0    5.48    1.51
   2   3   0    2.20    1.39
  -2  -3   0    1.98    0.91
   2   3   0    3.69    1.16
  -2  -3   0    2.67    1.12
   2   3   0    5.08    1.42
   2   3   0    2.23    1.16
   2   3   0    2.85    1.31
   2   3   0    2.22    0.88
   2   3   0    2.50    0.96
   2   3   0    2.83    1.33
   2   3   1  369.05   20.38
   2   3   1  376.44   19.90
   2   3   1  389.34   21.03
   2   3   1  333.47   19.77
   2   3   1  378.51   19.88
   2   3   1  411.47   20.65
   2   3   1  381.62   20.31
   2   3   1  357.55   20.07
  -2  -3  -1  382.72   20.98
  -2  -3  -1  366.97   20.86
   2   3   1  392.33   20.49
   2   3   2    0.71    0.59
  -2  -3  -2    0.91    0.85
   2   3   2    1.33    0.85
   2   3   2    0.35    0.59
   2   3   2    1.77    0.96
  -2  -3  -2    1.29    0.81
   2   3   3  234.16   11.83
   2   3   3  225.58   11.82
   2   3   3  183.32   11.34
   2   3   3  158.03   11.40
   2   3   4    0.80    0.68
   2   3   4    0.88    0.71
   2   3   4    0.90    0.77
   2   3   4    0.73    0.79
   2   3   5   95.22    5.39
   2   3   5   96.29    5.52
  -2  -4   6   35.94    2.80
   2   4  -6   36.76    3.02
  -2  -4   5  138.91    7.79
   2   4  -5  114.46    7.51
   2   4  -4   60.45    4.73
   2   4  -4   55.01    4.48
   2   4  -4   62.08    4.51
   2   4  -4   59.09    4.60
   2   4  -4   61.85    4.80
   2   4  -4   58.02    4.29
   2   4  -3  212.55   13.15
   2   4  -3  219.37   12.92
   2   4  -3  241.16   12.82
   2   4  -3  229.73   12.64
  -2  -4   3  218.67   13.07
   2   4  -3  207.15   12.57
   2   4  -3  194.25   13.37
   2   4  -3  226.26   13.31
   2   4  -3  213.31   12.98
  -2  -4   3  203.49   12.83
  -2  -4   3  208.11   12.83
   2   4  -2   71.17    6.05
   2   4  -2   64.87    5.41
   2   4  -2   77.26    5.50
   2   4  -2   66.72    5.37
   2   4  -2   71.88    6.03
   2   4  -2   64.42    5.66
   2   4  -2   78.97    6.14
  -2  -4   2   58.05    5.22
  -2  -4   2   67.85    5.63
   2   4  -2   71.38    6.41
   2   4  -1  225.73   13.55
   2   4  -1  200.19   13.06
   2   4  -1  230.51   12.87
   2   4  -1  193.24   11.61
   2   4  -1  217.05   12.47
   2   4  -1  229.93   12.81
   2   4  -1  214.24   13.35
  -2  -4   1  204.01   12.59
   2   4  -1  221.12   12.46
  -2  -4   1  212.16   12.93
  -2  -4   1  206.05   12.93
  -2  -4   1  200.65   12.21
   2   4   0   29.96    3.29
   2   4   0   30.44    3.25
   2   4   0   28.18    3.16
   2   4   0   29.80    3.62
   2   4   0   30.12    3.60
   2   4   0   30.09    3.54
   2   4   0   33.76    3.80
  -2  -4   0   27.40    3.32
   2   4   0   29.04    3.10
  -2  -4   0   29.18    3.48
  -2  -4   0   30.10    3.61
   2   4   0   27.02    3.78
   2   4   1  103.83    7.12
  -2  -4  -1   97.27    7.43
   2   4   1  109.51    6.86
   2   4   1   86.64    6.49
   2   4   1  101.12    7.19
   2   4   1   95.39    7.16
   2   4   1  100.15    6.71
   2   4   1   92.31    7.48
   2   4   2    3.36    1.10
   2   4   2    2.97    0.93
   2   4   3   28.14    2.73
   2   4   3   35.67    2.98
   2   4   4    0.12    0.30
   2   4   4   -0.24    0.54
  -2  -5   5   16.73    1.48
   2   5  -5   14.16    1.37
   2   5  -4   14.90    1.52
   2   5  -4   49.19    2.89
   2   5  -4   -0.21    0.27
   2   5  -4   42.87    2.82
   2   5  -3   25.46    2.90
   2   5  -3   20.55    2.60
   2   5  -3   25.78    2.66
   2   5  -3   27.07    2.71
   2   5  -3   24.26    2.57
   2   5  -3   25.49    2.56
   2   5  -2   82.08    6.26
  -2  -5   2   86.74    5.79
   2   5  -2   81.72    6.36
   2   5  -2   81.93    5.64
   2   5  -2   86.48    5.86
   2   5  -1   30.54    3.10
  -2  -5   1   24.76    2.52
   2   5  -1   26.98    2.83
   2   5  -1   26.58    2.44
   2   5  -1   27.07    2.97
   2   5  -1   30.22    2.77
   2   5   0   97.85    6.40
   2   5   0   89.49    6.22
   2   5   0   97.65    6.74
   2   5   0   95.19    6.34
   2   5   0   98.45    6.87
   2   5   0   86.55    5.95
   2   5   1   18.83    2.29
   2   5   1   24.03    2.42
   2   5   1   24.11    2.26
   2   5   1   20.69    2.16
  -2  -5  -1   22.35    2.41
   2   5   1   26.20    2.48
   2   5   2   63.09    4.37
   2   5   2   70.60    4.46
   2   5   3   13.49    1.21
   2   5   3   13.82    1.25
   2   6  -3    1.05    0.54
   2   6  -3    0.77    0.52
   2   6  -3    0.90    0.50
  -2  -6   3    0.72    0.34
  -2  -6   2  154.94    8.71
   2   6  -2  178.32    9.66
   2   6  -2  178.59    9.18
   2   6  -2  163.67    9.65
   2   6  -1    0.33    0.60
   2   6  -1    0.44    0.60
   2   6   0  133.75    3.33
   2   6   0  143.16    3.48
   2   6   1    0.19    0.25
   2   6   1    0.06    0.38
   3  -8  -2   -0.06    0.14
  -3   8   2    0.05    0.08
  -3   8   1   64.47    2.91
   3  -8  -1   63.37    3.28
   3  -8  -1   80.95    3.53
  -3   8   1   66.40    3.35
   3  -8  -1   61.52    3.18
   3  -8  -1   86.70    3.56
   3  -8   0    8.75    1.52
   3  -8   0    6.81    1.16
   3  -8   0    5.04    1.24
   3  -8   1   67.57    4.43
   3  -8   1   63.86    4.93
  -3   8  -1   58.04    4.73
   3  -8   1   64.53    4.90
   3  -8   2    4.41    1.09
  -3   8  -2    8.01    1.33
  -3   8  -2   11.06    1.30
   3  -8   2   10.63    1.44
  -3   8  -2    8.39    1.41
   3  -8   2    9.53    1.30
   3  -8   2    6.26    1.25
  -3   8  -3   37.88    2.03
  -3   8  -3   -0.06    0.09
  -3   7   4    3.54    0.67
   3  -7  -4    3.57    0.77
   3  -7  -4    5.52    0.89
   3  -7  -3   27.74    2.59
  -3   7   3   24.80    2.51
  -3   7   2    2.69    0.89
   3  -7  -2    2.51    1.16
   3  -7  -2    4.59    1.11
   3  -7  -2    3.83    1.12
   3  -7  -2    1.98    0.98
   3  -7  -2    1.78    0.87
   3  -7  -1   24.55    2.66
   3  -7  -1   18.85    2.59
   3  -7  -1   20.42    2.41
   3  -7  -1   17.71    2.58
   3  -7  -1   21.47    2.68
  -3   7   1   21.53    2.67
   3  -7   0    1.76    1.03
   3  -7   0    1.69    0.80
   3  -7   1   12.40    2.00
  -3   7  -1    7.98    1.80
   3  -7   1   10.88    1.52
   3  -7   1   12.04    2.20
   3  -7   1   11.66    2.24
  -3   7  -1    9.83    1.64
   3  -7   2    1.06    0.92
  -3   7  -2    0.71    0.97
   3  -7   2    1.15    1.00
  -3   7  -2   -0.19    0.62
   3  -7   2    0.63    0.66
   3  -7   2   -0.24    0.87
   3  -7   2    0.41    0.57
   3  -7   3    0.32    0.44
  -3   7  -3    1.67    0.83
  -3   7  -3    3.96    1.20
   3  -7   3    0.69    0.80
   3  -7   3    2.46    0.89
   3  -7   3    1.63    0.87
   3  -7   3    1.84    0.89
  -3   7  -4   -0.17    0.76
   3  -7   4    0.16    0.48
  -3   7  -5   -0.08    0.40
   3  -7   5    0.07    0.25
  -3   6   5   -0.04    0.00
   3  -6  -5  131.50    3.84
   3  -6  -4  255.98    6.98
   3  -6  -4  255.72    6.81
   3  -6  -3  310.99   17.15
   3  -6  -2  440.73   25.28
   3  -6  -2  491.17   25.41
  -3   6   2  518.06   25.52
   3  -6  -2  540.32   25.57
   3  -6  -2  520.49   25.51
   3  -6  -2  401.94   25.53
   3  -6  -2  432.54   25.25
   3  -6  -2  462.00   25.91
  -3   6   2  509.53   26.84
   3  -6  -2  531.10   25.59
   3  -6  -1  550.96   26.76
   3  -6  -1  524.84   27.64
   3  -6  -1  462.34   26.04
   3  -6  -1  552.41   26.53
   3  -6  -1  512.23   27.01
   3  -6  -1  516.21   26.82
   3  -6  -1  464.99   27.20
   3  -6  -1  490.23   26.88
  -3   6   1  503.42   27.57
   3  -6   0  775.10   35.16
   3  -6   0  636.29   34.02
   3  -6   0  671.39   35.20
   3  -6   0  671.16   34.12
  -3   6   0  760.22   35.93
  -3   6   0  622.85   34.67
   3  -6   1  587.12   29.86
   3  -6   1  642.05   30.63
  -3   6  -1  568.09   29.36
   3  -6   1  584.00   30.11
   3  -6   1  591.37   31.03
   3  -6   1  688.61   31.00
   3  -6   1  465.13   29.05
   3  -6   1  568.99   29.79
   3  -6   1  586.52   31.04
  -3   6  -1  554.47   30.06
   3  -6   2  580.16   31.22
   3  -6   2  596.85   31.20
  -3   6  -2  679.07   31.55
   3  -6   2  555.80   31.82
   3  -6   2  619.43   31.48
   3  -6   2  612.16   32.09
   3  -6   2  614.04   31.60
   3  -6   2  591.32   31.47
  -3   6  -2  571.90   31.92
  -3   6  -3  338.43   18.74
  -3   6  -3  406.76   19.76
   3  -6   3  388.72   18.76
   3  -6   3  343.57   18.67
   3  -6   3  377.29   19.58
  -3   6  -4  366.40   20.55
  -3   6  -5  192.05   10.66
   3  -6   5  199.77   10.25
  -3   6  -6   66.18    3.86
  -3   5   6    2.71    0.68
  -3   5   6    3.12    0.68
  -3   5   5    7.07    1.48
   3  -5  -5    4.36    1.29
   3  -5  -5    3.31    1.08
   3  -5  -5    4.99    1.19
   3  -5  -4   26.41    3.06
  -3   5   4   36.55    3.84
  -3   5   3    9.97    2.02
   3  -5  -3    7.41    1.57
   3  -5  -3    9.10    1.76
  -3   5   3    6.01    1.80
   3  -5  -2  126.62    7.86
   3  -5  -2  140.93    8.98
   3  -5  -2  136.14    8.44
  -3   5   2  129.38    8.99
   3  -5  -2  133.88    8.36
   3  -5  -2  132.28    8.78
   3  -5  -2  135.02    8.47
   3  -5  -2  161.56    9.02
   3  -5  -2  120.78    8.30
  -3   5   2  155.12    9.67
  -3   5   2  104.22    7.88
   3  -5  -2  147.39    8.46
  -3   5   1    8.87    1.59
   3  -5  -1   10.49    2.04
   3  -5  -1    6.72    1.37
   3  -5  -1    8.98    1.63
   3  -5  -1    9.82    1.70
   3  -5  -1   10.62    1.87
   3  -5  -1   11.31    1.66
  -3   5   1   11.96    2.08
   3  -5  -1    8.78    1.41
  -3   5   1   10.34    1.75
   3  -5  -1   12.41    2.02
   3  -5  -1   10.06    2.01
  -3   5   0  380.75   19.12
   3  -5   0  360.71   19.11
   3  -5   0  350.29   18.94
   3  -5   0  335.91   18.12
   3  -5   0  334.15   18.70
   3  -5   0  340.39   19.39
   3  -5   0  355.67   19.54
   3  -5   0  323.53   18.24
   3  -5   0  331.50   17.71
  -3   5   0  340.29   18.57
   3  -5   1    4.39    1.20
  -3   5  -1    6.79    1.52
   3  -5   1    6.72    1.34
   3  -5   1    6.38    1.41
   3  -5   1    7.05    1.64
   3  -5   1    6.06    1.64
   3  -5   1    7.12    1.60
   3  -5   1    5.27    1.59
   3  -5   1    4.57    1.16
  -3   5  -1    6.86    1.43
   3  -5   2  395.71   20.53
   3  -5   2  365.50   20.16
  -3   5  -2  358.42   20.21
   3  -5   2  370.45   20.87
   3  -5   2  410.98   21.13
   3  -5   2  382.25   20.53
  -3   5  -2  388.25   21.01
   3  -5   3    3.17    1.15
  -3   5  -3    1.43    1.09
   3  -5   3    2.74    1.16
   3  -5   4  261.92   15.51
   3  -5   4  271.22   15.07
   3  -5   5    2.09    0.94
   3  -5   5    3.46    1.06
  -3   5  -5    2.17    1.30
   3  -5   6  113.23    4.12
  -3   5  -6  114.65    4.38
  -3   4   7    4.78    0.65
  -3   4   6   35.58    3.14
   3  -4  -5   19.06    2.35
  -3   4   5   20.23    2.67
   3  -4  -4   86.24    5.90
   3  -4  -4   79.01    6.97
  -3   4   4   86.41    6.93
   3  -4  -4   80.58    5.98
  -3   4   4   78.92    6.45
  -3   4   4   75.92    6.37
   3  -4  -3   33.95    3.03
  -3   4   3   50.01    4.43
   3  -4  -3   38.66    3.47
   3  -4  -3   34.93    3.27
  -3   4   3   50.66    4.41
   3  -4  -3   33.85    3.28
   3  -4  -3   37.01    3.39
  -3   4   3   35.33    3.40
  -3   4   2  230.25   13.16
   3  -4  -2  237.06   13.28
   3  -4  -2  223.15   12.84
   3  -4  -2  245.27   13.31
  -3   4   2  234.35   13.51
   3  -4  -2  227.94   12.92
  -3   4   2  252.43   13.92
  -3   4   1   81.73    5.55
   3  -4  -1   73.32    5.24
   3  -4  -1   78.65    5.69
   3  -4  -1   87.59    5.57
   3  -4  -1   82.11    5.75
   3  -4  -1   75.05    5.42
  -3   4   1   75.42    5.26
  -3   4   1   84.22    5.85
   3  -4   0  376.24   19.88
  -3   4   0  432.93   20.61
   3  -4   0  409.52   20.80
   3  -4   0  375.15   20.25
   3  -4   0  392.65   20.72
   3  -4   0  380.09   20.31
   3  -4   0  346.25   19.37
  -3   4   0  433.32   20.57
   3  -4   1   58.79    4.85
   3  -4   1   65.29    4.71
   3  -4   1   66.89    5.02
   3  -4   1   66.82    4.79
  -3   4  -1   56.20    4.23
  -3   4  -1   63.23    4.78
   3  -4   2  278.08   15.35
   3  -4   2  284.44   15.52
   3  -4   2  318.80   15.98
  -3   4  -2  266.25   15.30
   3  -4   2  291.91   15.79
   3  -4   2  266.78   15.33
  -3   4  -2  297.47   15.81
   3  -4   3   17.90    2.49
  -3   4  -3   17.64    2.54
  -3   4  -3   21.83    2.85
   3  -4   3   24.14    2.85
   3  -4   4  113.91    7.43
  -3   4  -4  125.62    8.39
   3  -4   4  131.51    7.99
   3  -4   5    4.86    1.23
   3  -4   5    3.66    1.35
   3  -4   6   34.19    2.80
   3  -4   6   34.61    2.19
  -3   3   7   26.20    1.71
  -3   3   7   26.93    1.97
  -3   3   6   12.33    1.88
  -3   3   6   16.06    2.01
  -3   3   5   84.79    5.88
   3  -3  -5   75.26    5.27
  -3   3   5   88.86    7.03
   3  -3  -5   71.58    6.06
  -3   3   5   60.39    5.69
  -3   3   5   75.80    5.65
   3  -3  -4   43.96    3.69
  -3   3   4   48.35    4.45
  -3   3   4   52.25    4.21
  -3   3   4   45.69    4.44
   3  -3  -4   39.61    3.94
   3  -3  -4   42.10    4.47
  -3   3   4   44.90    4.17
   3  -3  -3  200.62   11.28
   3  -3  -3  208.73   11.50
  -3   3   3  232.84   12.41
   3  -3  -3  186.51   11.38
  -3   3   3  215.31   12.16
   3  -3  -3  227.25   12.45
  -3   3   2  111.76    7.03
   3  -3  -2  112.87    6.48
   3  -3  -2   98.04    6.33
  -3   3   2  106.05    6.66
   3  -3  -2   98.96    6.52
   3  -3  -2  100.08    6.34
   3  -3  -2  115.83    6.79
   3  -3  -1  296.91   15.48
  -3   3   1  278.23   15.29
   3  -3  -1  290.90   15.40
   3  -3  -1  302.24   15.72
   3  -3  -1  308.64   15.52
  -3   3   1  298.58   15.83
   3  -3   0   79.96    5.21
   3  -3   0   85.10    5.61
   3  -3   0   90.96    5.48
   3  -3   0   87.72    5.66
   3  -3   0   90.05    5.52
  -3   3   0   76.43    4.79
  -3   3   0   88.87    5.40
   3  -3   1  122.04    7.02
   3  -3   1  123.79    7.23
   3  -3   1  111.99    6.86
  -3   3  -1  109.47    6.40
   3  -3   1  124.61    7.28
   3  -3   1  133.14    7.12
  -3   3  -1  100.16    6.39
  -3   3  -1  124.35    7.16
   3  -3   2   14.89    1.79
  -3   3  -2   15.60    1.95
   3  -3   2   17.55    2.01
  -3   3  -2   11.99    1.73
   3  -3   2   13.43    1.83
   3  -3   2   12.14    1.59
   3  -3   2   12.03    1.58
   3  -3   3    6.57    1.54
  -3   3  -3    7.55    1.67
  -3   3  -3    4.61    1.21
   3  -3   4    1.72    1.04
   3  -3   4    0.24    0.95
  -3   3  -4   -0.87    1.09
   3  -3   4    0.21    0.70
  -3   3  -4   -0.76    1.03
   3  -3   5    0.93    0.77
   3  -3   5    0.98    0.59
   3  -3   6    0.52    0.80
   3  -3   6    1.82    0.80
   3  -3   6    2.15    0.93
  -3   2   7   56.79    4.28
  -3   2   7   59.53    3.91
  -3   2   7   64.61    4.28
  -3   2   6    0.16    0.54
  -3   2   6   -0.41    0.71
  -3   2   5  237.46   14.38
  -3   2   5  258.02   13.45
   3  -2  -5  213.94   13.36
  -3   2   5  235.69   12.96
  -3   2   5  210.86   13.59
   3  -2  -4   -0.18    0.61
   3  -2  -4   -0.24    1.22
  -3   2   4    0.47    0.61
   3  -2  -4    0.20    0.80
  -3   2   4   -0.22    0.56
   3  -2  -3  821.84   43.90
   3  -2  -3 1025.34   45.05
   3  -2  -3  924.80   44.23
   3  -2  -3  877.70   44.21
  -3   2   3  961.13   44.76
  -3   2   3  800.66   43.67
   3  -2  -3  929.63   44.50
  -3   2   3  990.14   44.90
   3  -2  -2    0.69    0.66
  -3   2   2    0.13    0.59
   3  -2  -2    1.22    0.77
  -3   2   2    1.05    0.38
   3  -2  -2    1.22    0.89
  -3   2   2    1.04    0.80
  -3   2   1 1923.13   94.03
   3  -2  -1 2030.72   94.22
  -3   2   1 1945.55   93.38
  -3   2   1 1932.66   94.45
   3  -2   0    0.27    0.69
   3  -2   0    0.53    0.80
  -3   2   0    0.15    0.40
  -3   2   0    0.55    0.38
  -3   2   0   -0.10    0.57
   3  -2   1 1497.54   69.70
   3  -2   1 1499.75   70.06
  -3   2  -1 1508.49   69.89
   3  -2   1 1427.83   69.97
  -3   2  -1 1404.77   69.47
  -3   2  -1 1375.08   69.20
   3  -2   2    0.66    0.63
   3  -2   2    0.26    0.60
   3  -2   2    0.26    0.54
  -3   2  -2    0.82    0.76
  -3   2  -2    0.26    0.49
  -3   2  -3  480.97   24.66
   3  -2   3  437.28   24.26
  -3   2  -3  503.81   25.01
   3  -2   4    1.06    0.83
   3  -2   4    0.44    0.92
  -3   2  -4    0.53    1.00
  -3   2  -4    0.26    0.99
   3  -2   4   -0.21    0.58
   3  -2   5   73.86    6.18
   3  -2   5   88.22    6.56
   3  -2   5   94.77    6.47
   3  -2   5   93.25    6.81
   3  -2   5   74.89    5.82
   3  -2   6    0.59    0.70
   3  -2   6    0.74    0.73
   3  -2   6    1.65    0.98
  -3   1   7    5.22    1.21
  -3   1   7    3.66    0.81
   3  -1  -6   16.22    2.13
  -3   1   6   15.16    2.25
   3  -1  -5   40.40    4.22
  -3   1   5   39.27    3.50
  -3   1   5   40.36    4.12
  -3   1   5   30.07    3.50
  -3   1   5   34.16    3.60
  -3   1   4   65.43    4.54
   3  -1  -4   77.11    5.54
   3  -1  -4   52.62    4.47
  -3   1   4   82.59    5.68
  -3   1   4   70.34    5.04
  -3   1   4   61.80    5.07
   3  -1  -3  204.62   12.05
  -3   1   3  238.44   12.17
   3  -1  -3  245.60   12.64
   3  -1  -3  236.86   12.23
  -3   1   3  211.94   11.70
   3  -1  -3  242.19   12.39
   3  -1  -3  213.01   12.19
   3  -1  -2  220.46   11.88
   3  -1  -2  228.08   11.64
   3  -1  -2  228.10   11.95
   3  -1  -2  232.44   12.15
  -3   1   2  221.58   11.62
  -3   1   2  207.53   11.18
   3  -1  -2  226.33   12.08
   3  -1  -1  597.97   26.25
   3  -1  -1  583.67   26.56
   3  -1   0  273.42   14.63
   3  -1   0  287.48   14.70
   3  -1   0  267.89   14.66
   3  -1   1  415.33   20.33
   3  -1   1  386.74   20.36
   3  -1   1  391.47   20.36
  -3   1  -1  370.09   19.99
   3  -1   1  436.94   20.59
   3  -1   2   74.33    5.19
   3  -1   2   69.96    5.24
  -3   1  -2  112.11    6.23
  -3   1  -2  122.76    6.52
   3  -1   3   95.67    6.67
   3  -1   3   96.60    6.33
   3  -1   3   75.41    5.98
   3  -1   3   90.84    6.51
   3  -1   3   92.10    6.25
   3  -1   3   91.19    6.45
  -3   1  -3  113.39    7.05
  -3   1  -3  118.88    7.32
   3  -1   3   96.17    6.71
   3  -1   4   22.35    2.99
  -3   1  -4   31.57    3.47
   3  -1   4   27.48    3.00
   3  -1   4   25.95    2.96
   3  -1   4   29.13    3.06
   3  -1   4   26.81    3.10
   3  -1   4   30.63    3.39
   3  -1   5   18.31    2.41
   3  -1   5   17.86    2.39
   3  -1   5   21.02    2.90
   3  -1   5   24.89    2.96
   3  -1   5   23.93    2.67
   3  -1   5   19.43    2.54
   3  -1   6    8.54    1.54
   3  -1   6   11.75    1.51
  -3   0   7    1.86    0.84
  -3   0   7    1.69    0.96
  -3   0   6    0.20    0.96
   3   0  -6   -0.16    1.10
   3   0  -5   -0.89    1.09
   3   0  -5    1.24    1.32
  -3   0   5    0.18    0.70
  -3   0   5    0.53    0.73
  -3   0   5    0.79    0.73
  -3   0   5   -0.22    0.53
   3   0  -4   14.81    2.32
   3   0  -4   17.59    2.08
  -3   0   4   15.04    1.90
  -3   0   4   15.12    2.34
  -3   0   4   18.02    2.37
   3   0  -3    9.49    1.47
   3   0  -3    9.16    1.43
   3   0  -3    7.88    1.24
  -3   0   3   10.47    1.34
   3   0  -3   11.28    1.57
   3   0  -3    9.56    1.70
   3   0  -3    7.26    1.29
  -3   0   3    7.78    1.39
   3   0  -2  208.90   11.52
   3   0  -2  200.35   11.34
   3   0  -2  209.96   11.28
   3   0  -2  183.96   10.70
  -3   0   2  227.59   11.25
   3   0  -2  204.22   11.37
  -3   0   2  223.12   11.54
  -3   0   2  195.83   10.58
   3   0  -2  211.46   11.69
   3   0  -2  213.27   11.41
   3   0  -1   59.22    4.35
   3   0  -1   54.64    3.18
   3   0  -1   56.95    4.17
   3   0  -1   65.97    4.45
   3   0  -1   69.76    4.73
   3   0  -1   51.65    4.17
  -3   0   1   61.17    3.87
   3   0  -1   63.74    4.61
   3   0  -1   65.71    4.45
   3   0   0  493.47   24.54
   3   0   0  453.69   24.39
   3   0   0  468.84   24.29
   3   0   0  513.33   24.45
   3   0   0  454.77   24.40
   3   0   0  504.51   24.42
   3   0   0  497.55   24.77
   3   0   0  451.90   24.37
   3   0   1   66.03    4.72
   3   0   1   69.79    4.96
   3   0   1   73.85    4.97
  -3   0  -1   75.52    5.08
   3   0   1   82.72    5.25
   3   0   1   71.40    4.89
   3   0   2  265.99   14.53
  -3   0  -2  287.68   15.32
   3   0   2  275.65   14.67
   3   0   3   24.68    2.89
   3   0   3   33.08    3.65
   3   0   3   36.67    3.15
   3   0   3   25.77    3.15
  -3   0  -3   37.20    3.72
   3   0   3   27.38    2.90
   3   0   3   30.96    3.15
   3   0   3   32.93    3.19
  -3   0  -3   36.48    3.76
   3   0   3   31.97    3.52
   3   0   4   69.20    5.70
   3   0   4   85.74    6.80
   3   0   4   87.46    6.71
  -3   0  -4  102.79    7.03
   3   0   4   94.03    6.37
   3   0   4   82.34    6.17
   3   0   4   92.83    6.24
  -3   0  -4   91.31    7.09
   3   0   4   93.34    6.79
   3   0   5    8.89    1.61
   3   0   5   12.78    2.14
   3   0   5    9.25    1.64
   3   0   5   11.25    1.87
   3   0   6   30.18    2.56
   3   0   6   27.88    2.38
  -3  -1   7    5.53    1.28
  -3  -1   7    4.01    1.08
  -3  -1   6  143.95    8.83
  -3  -1   6  136.03    9.10
  -3  -1   5   12.05    2.27
  -3  -1   5   11.70    1.89
   3   1  -5   11.68    2.19
   3   1  -5   11.40    2.09
  -3  -1   5   10.10    1.96
   3   1  -4  336.60   19.40
   3   1  -4  372.47   19.74
   3   1  -4  344.86   19.16
   3   1  -4  396.97   19.69
  -3  -1   4  434.07   20.58
  -3  -1   4  401.92   20.37
  -3  -1   4  383.29   19.63
   3   1  -4  326.02   19.07
  -3  -1   3   32.82    3.16
   3   1  -3   23.43    2.53
   3   1  -3   19.60    2.44
   3   1  -3   27.63    2.76
   3   1  -3   27.23    2.77
  -3  -1   3   23.57    2.59
  -3  -1   3   21.42    2.25
   3   1  -3   25.83    2.85
   3   1  -3   26.87    2.77
   3   1  -2  740.73   36.05
   3   1  -2  680.50   35.75
   3   1  -2  606.32   34.97
  -3  -1   2  766.16   36.31
   3   1  -2  731.90   36.04
   3   1  -2  712.87   35.98
  -3  -1   2  776.22   36.02
  -3  -1   2  793.37   35.73
   3   1  -2  721.89   36.38
   3   1  -1   21.84    2.63
   3   1  -1   23.23    2.60
   3   1  -1   24.15    2.71
   3   1  -1   30.69    2.97
  -3  -1   1   28.49    2.81
  -3  -1   1   23.12    2.39
   3   1  -1   25.22    2.94
   3   1   0  646.28   33.20
   3   1   0  648.16   33.06
  -3  -1   0  737.71   33.69
   3   1   0  667.74   33.28
   3   1   0  661.38   33.23
  -3  -1   0  612.88   32.32
   3   1   0  651.85   33.58
   3   1   1   12.17    1.94
   3   1   1   11.82    1.81
   3   1   1    6.76    1.39
   3   1   1    6.22    1.38
   3   1   1   10.32    1.65
  -3  -1  -1    8.44    1.51
   3   1   2  192.60   12.71
   3   1   2  216.22   12.61
   3   1   2  224.38   13.08
   3   1   2  234.43   13.36
  -3  -1  -2  247.09   13.32
   3   1   2  225.00   13.04
   3   1   2  253.52   13.10
   3   1   3    0.72    0.68
   3   1   3    1.30    0.88
   3   1   3    2.44    1.09
   3   1   3    2.64    1.16
  -3  -1  -3    4.61    1.71
   3   1   3    0.54    0.86
   3   1   3    3.47    1.35
  -3  -1  -3    1.06    0.97
   3   1   4   61.20    5.17
   3   1   4   76.45    5.19
   3   1   4   71.92    5.19
   3   1   5    0.31    0.62
   3   1   5    0.66    0.62
   3   1   5    0.33    0.65
  -3  -2   7   17.10    1.80
  -3  -2   7   17.65    1.88
  -3  -2   6   32.73    3.19
  -3  -2   6   36.14    3.35
  -3  -2   5   22.03    2.68
  -3  -2   5   24.77    2.87
  -3  -2   5   21.06    3.28
   3   2  -4   44.47    3.80
   3   2  -4   53.35    4.49
   3   2  -4   47.54    4.33
   3   2  -4   46.82    4.12
  -3  -2   4   53.04    4.72
  -3  -2   4   52.97    4.88
  -3  -2   4   50.56    4.54
   3   2  -4   46.45    4.08
   3   2  -3   35.96    3.51
  -3  -2   3   32.09    3.52
   3   2  -3   33.38    3.32
   3   2  -3   31.21    3.08
  -3  -2   3   34.37    3.25
   3   2  -3   25.48    2.95
   3   2  -3   33.39    3.11
   3   2  -3   31.86    3.36
   3   2  -3   30.63    3.31
   3   2  -3   36.07    3.59
  -3  -2   3   38.09    3.60
   3   2  -3   31.37    3.60
   3   2  -2   41.26    4.09
   3   2  -2   41.10    3.98
   3   2  -2   53.20    4.14
   3   2  -2   39.54    3.73
   3   2  -2   43.77    4.19
   3   2  -2   45.34    4.22
   3   2  -2   48.47    4.04
   3   2  -2   44.89    3.85
  -3  -2   2   45.57    4.16
  -3  -2   2   48.05    4.12
  -3  -2   2   43.91    3.83
   3   2  -2   41.60    4.41
   3   2  -1   31.29    3.51
   3   2  -1   29.32    3.29
   3   2  -1   31.36    3.52
   3   2  -1   29.12    3.11
   3   2  -1   28.81    3.11
   3   2  -1   32.86    3.52
   3   2  -1   28.20    2.86
  -3  -2   1   26.57    3.13
  -3  -2   1   24.39    2.87
   3   2  -1   26.99    3.56
   3   2   0   16.31    2.56
   3   2   0   17.00    2.43
   3   2   0   13.81    2.05
   3   2   0   12.06    2.02
   3   2   0   14.07    1.89
   3   2   0   15.21    2.00
   3   2   0   12.73    1.95
   3   2   0   12.52    2.18
   3   2   0   16.17    2.40
   3   2   0   12.41    1.94
  -3  -2   0   15.49    2.41
  -3  -2   0   12.30    2.08
   3   2   1   16.71    2.35
   3   2   1   14.75    2.37
   3   2   1   16.10    2.22
   3   2   1   13.76    2.00
   3   2   1   13.73    2.09
   3   2   1   17.36    2.12
   3   2   1   13.37    2.13
   3   2   1   14.75    2.22
   3   2   1   13.72    2.13
  -3  -2  -1   15.95    2.61
   3   2   1   14.17    1.97
  -3  -2  -2    0.32    0.75
   3   2   2   -0.18    0.63
   3   2   2    0.60    0.82
  -3  -2  -2    0.49    0.72
   3   2   2    0.46    1.03
   3   2   2   -0.25    0.74
   3   2   2    0.82    0.71
   3   2   3    4.46    1.17
   3   2   3    5.84    1.42
   3   2   3    5.55    1.52
   3   2   3    5.59    1.55
   3   2   3    6.30    1.62
   3   2   3    5.19    1.39
   3   2   4    0.12    0.22
   3   2   4    0.68    0.60
   3   2   4    0.96    0.75
   3   2   4    1.65    0.90
   3   2   4   -0.18    0.65
   3   2   5    2.10    0.58
   3   3  -7  179.92    9.27
  -3  -3   6   14.80    1.55
   3   3  -6   16.37    1.95
  -3  -3   6   15.17    1.80
   3   3  -5  482.96   28.01
  -3  -3   5  608.08   28.15
   3   3  -4   41.72    3.53
   3   3  -4   38.24    3.54
   3   3  -4   37.48    3.75
   3   3  -4   37.88    3.33
   3   3  -4   43.98    3.87
   3   3  -3 1055.16   55.20
   3   3  -3 1105.32   55.03
   3   3  -3 1160.71   54.78
   3   3  -3 1043.05   54.24
   3   3  -3 1096.15   54.44
  -3  -3   3 1118.50   55.34
   3   3  -3 1102.41   54.58
   3   3  -3 1089.20   55.24
   3   3  -3 1096.16   55.29
   3   3  -3 1206.06   55.43
  -3  -3   3 1140.52   55.25
  -3  -3   3 1062.35   54.74
   3   3  -3 1044.23   55.64
   3   3  -2   67.17    6.00
   3   3  -2   71.51    5.86
   3   3  -2   71.25    5.22
   3   3  -2   65.84    5.41
   3   3  -2   75.69    6.27
   3   3  -2   68.33    5.97
  -3  -3   2   78.92    6.02
  -3  -3   2   72.82    5.88
  -3  -3   2   63.73    5.46
   3   3  -2   70.45    6.46
   3   3  -1 1380.63   70.31
   3   3  -1 1415.44   69.58
   3   3  -1 1390.82   68.84
   3   3  -1 1268.09   68.40
   3   3  -1 1403.78   69.48
   3   3  -1 1445.86   70.43
  -3  -3   1 1476.80   70.16
   3   3  -1 1476.96   69.56
  -3  -3   1 1422.68   70.04
  -3  -3   1 1474.85   70.00
   3   3   0   57.08    5.35
   3   3   0   58.82    5.23
   3   3   0   68.05    5.22
   3   3   0   63.44    4.87
   3   3   0   53.63    4.69
   3   3   0   64.60    5.07
   3   3   0   63.46    5.52
   3   3   0   72.46    5.73
   3   3   0   66.09    5.28
  -3  -3   0   59.27    5.47
   3   3   0   63.42    5.88
   3   3   1  949.62   46.60
   3   3   1  976.03   46.28
   3   3   1  952.88   46.20
   3   3   1  920.48   46.75
   3   3   1  882.47   46.90
  -3  -3  -1  958.30   47.57
  -3  -3  -1  813.55   47.25
   3   3   1  930.40   47.28
   3   3   2   28.34    3.02
   3   3   2   21.53    2.68
   3   3   2   24.53    2.87
   3   3   2   23.62    2.49
   3   3   3  468.08   21.62
   3   3   3  430.54   21.46
   3   3   3  425.36   21.48
   3   3   4    8.20    0.74
   3   3   4    7.86    0.89
  -3  -4   5   14.83    1.73
   3   4  -5   12.82    1.50
   3   4  -4    5.08    1.03
   3   4  -4    5.25    1.09
   3   4  -4    3.82    0.96
   3   4  -4    3.93    0.89
   3   4  -4    5.93    1.08
   3   4  -3   58.90    4.77
   3   4  -3   59.51    4.60
   3   4  -3   56.87    4.26
   3   4  -3   61.96    4.57
   3   4  -3   55.85    4.84
   3   4  -3   54.44    4.49
   3   4  -2   14.16    2.34
   3   4  -2   13.48    2.29
   3   4  -2   14.23    1.93
   3   4  -2   13.11    1.94
   3   4  -1  118.50    7.58
   3   4  -1  115.52    7.17
   3   4  -1   98.09    6.66
   3   4  -1  116.95    7.52
   3   4  -1  112.74    7.35
   3   4   0   16.40    2.14
   3   4   0   15.04    2.24
   3   4   0    9.65    1.67
   3   4   0   16.18    2.11
   3   4   0   17.72    2.46
   3   4   0   15.27    2.07
   3   4   1  107.84    6.55
   3   4   1  117.86    6.94
   3   4   1  109.81    6.56
   3   4   1  100.77    6.81
   3   4   1   97.11    6.80
   3   4   2   10.25    1.42
   3   4   2    7.92    1.37
   3   4   2    6.21    1.11
   3   4   3   83.19    4.56
   3   4   3   76.51    4.47
   3   4   3   78.97    4.57
   3   5  -4   -0.06    0.08
   3   5  -4   -0.05    0.07
   3   5  -3   13.71    1.43
   3   5  -3   11.95    1.43
   3   5  -3   13.43    1.38
   3   5  -3   10.37    1.41
   3   5  -3   14.12    1.38
   3   5  -2   36.92    3.17
   3   5  -2   34.11    3.18
   3   5  -2   36.50    2.76
   3   5  -1   22.78    1.96
   3   5  -1   19.01    1.92
   3   5  -1   22.58    1.93
   3   5  -1   16.81    1.92
   3   5  -1   19.16    1.53
   3   5   0   28.86    2.29
   3   5   0   27.31    2.39
   3   5   0   28.27    2.49
   3   5   0   30.26    2.24
   3   5   0   26.95    2.24
   3   5   1   20.94    1.63
   3   5   1   17.55    1.62
   3   5   1   15.81    1.42
   4  -8  -3    4.90    0.62
   4  -8  -3    3.64    0.62
  -4   8   3    4.51    0.60
   4  -8  -2    1.59    0.56
  -4   8   2    1.97    0.67
   4  -8  -2    0.08    0.29
   4  -8  -2    2.25    0.68
   4  -8  -2    2.18    0.60
  -4   8   1    6.27    1.25
   4  -8  -1    6.22    1.05
   4  -8  -1    4.70    1.11
   4  -8  -1    5.98    1.26
   4  -8  -1    4.51    1.12
   4  -8   0    1.48    0.94
   4  -8   0    1.23    0.58
   4  -8   1    0.09    0.10
   4  -8   1    2.81    1.00
   4  -8   1    3.67    1.09
  -4   8  -1    3.29    1.12
   4  -8   1    1.73    0.86
  -4   8  -2    0.32    0.65
   4  -8   2   -0.13    0.51
   4  -8   2    0.56    0.61
   4  -8   2    0.08    0.37
   4  -8   2   -0.15    0.57
   4  -8   3    2.35    0.55
   4  -7  -4    3.33    0.84
   4  -7  -4    6.53    1.06
   4  -7  -3   38.96    3.27
   4  -7  -3   38.09    3.20
   4  -7  -3   29.84    2.97
   4  -7  -2    2.97    1.08
   4  -7  -2    2.28    0.88
   4  -7  -2    3.03    1.06
   4  -7  -2    1.78    0.92
  -4   7   2    4.59    1.20
   4  -7  -2    5.52    1.32
   4  -7  -1   90.97    5.88
   4  -7  -1   75.50    5.32
   4  -7  -1   87.89    6.32
   4  -7  -1   84.09    6.37
   4  -7  -1   81.60    6.31
   4  -7  -1   91.09    5.84
   4  -7   0    1.82    1.16
   4  -7   0    1.46    0.71
   4  -7   0    2.22    1.34
   4  -7   0    1.25    0.72
   4  -7   1  136.67    8.18
   4  -7   1  155.24    9.28
   4  -7   1  125.97    8.16
   4  -7   1  135.92    9.18
   4  -7   1  134.56    8.38
   4  -7   1  149.66    9.48
  -4   7  -2   -0.23    0.76
   4  -7   2    0.20    0.71
   4  -7   2    0.22    0.83
   4  -7   2    0.45    0.75
   4  -7   3    0.11    0.23
   4  -7   3   -0.13    0.20
  -4   7  -4   -0.13    0.60
   4  -7   4    0.13    0.44
   4  -7   5   18.42    1.61
   4  -7   5   43.93    2.01
   4  -6  -5   82.97    3.38
  -4   6   5   88.63    3.35
   4  -6  -4   62.58    4.65
   4  -6  -4   65.00    5.04
   4  -6  -4   54.83    4.54
  -4   6   4   62.33    4.88
   4  -6  -3  155.52    8.78
  -4   6   3  100.99    7.37
   4  -6  -3  104.24    7.33
   4  -6  -3  140.92    8.16
   4  -6  -2   80.75    5.70
   4  -6  -2   89.06    6.05
   4  -6  -2   89.84    6.17
   4  -6  -2   80.43    5.86
   4  -6  -2   61.90    5.87
   4  -6  -2   65.99    5.75
   4  -6  -2   69.83    5.70
   4  -6  -2   73.80    6.20
   4  -6  -2   67.98    5.67
  -4   6   2   78.25    6.76
   4  -6  -1  124.51    7.76
   4  -6  -1  121.04    8.67
   4  -6  -1  121.87    8.55
   4  -6  -1  116.77    8.41
   4  -6  -1  130.86    8.07
   4  -6  -1  127.68    9.17
   4  -6  -1  135.48    8.25
   4  -6  -1  123.39    8.39
   4  -6  -1  116.28    8.88
   4  -6  -1  134.76    7.90
  -4   6   1  134.28    9.18
  -4   6   1  100.45    8.04
   4  -6   0   69.59    6.11
   4  -6   0   64.99    4.85
   4  -6   0   58.76    4.85
   4  -6   0   66.42    5.75
   4  -6   0   76.07    6.61
   4  -6   0   65.52    5.02
   4  -6   0   81.12    6.34
   4  -6   0   77.18    6.72
   4  -6   0   66.90    5.15
   4  -6   0   86.30    6.50
  -4   6   0   76.02    6.04
  -4   6   0   68.55    5.74
   4  -6   1   64.72    5.69
   4  -6   1   71.28    6.24
   4  -6   1   63.71    5.45
   4  -6   1   68.21    6.16
   4  -6   1   66.04    5.63
   4  -6   1   66.01    5.74
   4  -6   1   63.34    5.26
  -4   6  -1   63.09    5.67
   4  -6   2   32.52    3.61
   4  -6   2   40.70    3.70
   4  -6   2   34.80    3.65
   4  -6   2   32.67    3.86
   4  -6   2   34.11    3.94
   4  -6   2   29.79    3.47
  -4   6  -2   39.45    4.31
   4  -6   3   11.73    2.11
  -4   6  -3   10.72    2.05
   4  -6   4   11.75    1.81
  -4   6  -4   15.30    2.31
   4  -6   4   14.84    2.01
  -4   6  -5    0.28    0.62
   4  -6   5    0.78    0.48
   4  -6   5    0.27    0.35
   4  -5  -6   49.32    3.36
  -4   5   6   47.17    3.11
  -4   5   6   40.06    3.05
  -4   5   5    0.36    0.76
   4  -5  -5    1.24    0.88
   4  -5  -5    1.48    0.86
   4  -5  -4  128.64    8.12
   4  -5  -4  109.18    7.85
  -4   5   4  134.15    8.73
   4  -5  -3    3.90    1.28
   4  -5  -3    1.88    1.24
   4  -5  -3    2.79    1.14
   4  -5  -3    2.85    1.05
  -4   5   3    3.94    1.47
   4  -5  -3    3.94    1.16
   4  -5  -2  191.61   12.02
   4  -5  -2  226.04   12.42
   4  -5  -2  214.62   12.12
  -4   5   2  197.41   12.37
   4  -5  -2  203.31   11.97
   4  -5  -2  206.02   12.53
   4  -5  -2  195.16   11.92
  -4   5   2  190.55   12.42
   4  -5  -2  213.86   12.66
   4  -5  -2  207.89   11.62
   4  -5  -2  198.93   12.00
  -4   5   2  209.97   13.15
   4  -5  -2  194.22   11.53
   4  -5  -1   11.44    1.65
   4  -5  -1   13.02    2.17
   4  -5  -1   16.54    2.11
   4  -5  -1   14.33    2.17
   4  -5  -1   15.00    2.49
   4  -5  -1   14.53    2.17
   4  -5  -1   14.17    2.24
   4  -5  -1   15.18    2.53
   4  -5  -1   13.85    1.88
   4  -5  -1   11.32    2.05
  -4   5   1   13.03    2.26
  -4   5   1   19.89    2.62
   4  -5   0  225.01   13.14
   4  -5   0  215.98   13.34
   4  -5   0  241.17   14.63
   4  -5   0  261.74   14.32
   4  -5   0  280.04   14.59
   4  -5   0  254.69   14.77
  -4   5   0  225.51   13.86
  -4   5   0  253.89   14.34
   4  -5   1   29.88    3.31
   4  -5   1   25.57    3.00
   4  -5   1   24.33    3.26
   4  -5   1   29.55    3.28
   4  -5   1   31.94    3.71
   4  -5   1   30.65    3.33
   4  -5   1   25.13    2.89
  -4   5  -1   33.76    3.64
   4  -5   2  126.12    8.75
   4  -5   2  110.29    8.38
   4  -5   2  142.66    8.91
   4  -5   2  148.08    8.86
   4  -5   2  153.12    9.61
   4  -5   2  136.86    9.36
   4  -5   2  131.68    8.79
   4  -5   2  155.18    9.04
   4  -5   2  145.41    8.92
  -4   5  -2  133.77    9.17
  -4   5  -3   17.99    2.76
   4  -5   3   20.04    2.87
   4  -5   3   24.86    3.13
   4  -5   3   21.82    2.80
   4  -5   4   61.97    5.28
   4  -5   4   53.25    4.72
   4  -5   5   13.79    1.87
  -4   5  -5   16.17    2.14
   4  -5   5   16.82    1.81
   4  -5   6   19.46    1.62
  -4   4   7    1.88    0.45
  -4   4   6   40.45    3.13
  -4   4   5    6.16    1.42
   4  -4  -5    5.65    1.33
   4  -4  -4  119.12    7.63
  -4   4   4  117.02    8.55
   4  -4  -4  103.22    7.51
  -4   4   4  119.01    8.59
   4  -4  -3   10.16    1.69
   4  -4  -3   11.34    1.89
   4  -4  -3   13.79    2.08
   4  -4  -3   10.32    1.70
   4  -4  -3   11.74    1.87
  -4   4   3   14.02    2.26
   4  -4  -3    9.54    1.63
   4  -4  -3   13.42    1.91
   4  -4  -2  319.03   16.01
   4  -4  -2  289.82   16.11
   4  -4  -2  292.39   15.71
   4  -4  -2  264.15   15.21
   4  -4  -2  268.12   15.57
  -4   4   2  272.96   15.93
   4  -4  -2  297.29   16.17
  -4   4   2  308.54   16.78
   4  -4  -1   28.35    2.97
   4  -4  -1   27.84    2.92
   4  -4  -1   33.57    3.15
  -4   4   1   26.96    2.68
  -4   4   1   28.93    3.22
   4  -4   0  351.20   18.93
   4  -4   0  355.88   19.74
   4  -4   0  371.03   19.38
   4  -4   0  333.65   19.58
   4  -4   0  373.20   19.44
  -4   4   0  351.84   19.26
  -4   4   0  394.24   19.95
   4  -4   1   42.00    3.71
   4  -4   1   42.51    4.02
   4  -4   1   41.12    3.65
   4  -4   1   39.12    3.89
   4  -4   1   35.89    3.51
  -4   4  -1   34.32    3.58
   4  -4   2  146.02    9.29
   4  -4   2  143.48    8.95
   4  -4   2  143.23    9.50
   4  -4   2  156.80    9.37
   4  -4   2  169.05    9.54
   4  -4   2  160.08    9.92
   4  -4   2  166.97   10.00
   4  -4   2  183.24   10.40
   4  -4   2  149.76    9.34
   4  -4   2  163.80    9.67
   4  -4   2  129.98    9.06
  -4   4  -2  147.35    9.53
   4  -4   3   23.34    2.77
   4  -4   3   19.36    2.96
   4  -4   3   20.32    2.98
  -4   4  -3   23.94    3.02
   4  -4   4   33.59    3.89
   4  -4   4   30.50    3.36
   4  -4   4   41.36    4.06
   4  -4   4   30.74    3.08
   4  -4   5   14.75    2.20
   4  -4   5   15.82    2.13
  -4   4  -6    3.29    0.78
   4  -4   6    5.54    0.88
  -4   3   7   19.45    1.88
  -4   3   6    5.91    1.10
   4  -3  -5   80.83    5.29
  -4   3   5   69.01    6.11
  -4   3   5   70.18    5.19
   4  -3  -4   45.06    3.64
  -4   3   4   38.92    4.10
   4  -3  -4   37.18    3.66
  -4   3   4   45.66    4.45
  -4   3   4   29.95    3.32
   4  -3  -3  233.83   12.29
  -4   3   3  233.78   12.78
   4  -3  -3  213.15   12.07
   4  -3  -3  211.48   12.35
   4  -3  -3  190.59   11.86
   4  -3  -3  199.12   11.93
   4  -3  -3  235.05   12.64
   4  -3  -2  185.73   10.69
   4  -3  -2  197.10   11.08
   4  -3  -2  184.03   11.04
   4  -3  -2  178.66   10.60
  -4   3   2  187.29   10.82
   4  -3  -2  180.77   10.60
  -4   3   2  188.16   11.34
   4  -3  -1  443.32   22.18
  -4   3   1  430.85   21.90
   4  -3  -1  420.52   21.75
  -4   3   1  398.45   22.37
   4  -3   0  280.16   16.11
   4  -3   0  321.64   17.26
   4  -3   0  326.39   16.85
   4  -3   0  331.43   17.34
   4  -3   0  332.72   16.93
  -4   3   0  317.56   16.76
   4  -3   1  365.39   18.98
   4  -3   1  363.29   19.34
   4  -3   1  359.36   18.89
   4  -3   1  376.12   19.40
   4  -3   1  361.88   18.94
  -4   3  -1  326.33   18.90
   4  -3   2  185.07   11.46
   4  -3   2  213.95   12.32
   4  -3   2  223.31   12.33
   4  -3   2  194.97   11.87
   4  -3   2  202.95   11.59
   4  -3   2  219.48   12.28
   4  -3   2  190.92   11.47
   4  -3   2  224.58   12.15
  -4   3  -2  211.67   11.90
   4  -3   3  125.92    9.12
   4  -3   3  128.02    9.13
  -4   3  -3  150.54    9.39
   4  -3   3  143.15    9.16
  -4   3  -3  126.14    9.02
   4  -3   3  135.30    8.85
   4  -3   4   82.77    6.56
   4  -3   4   92.59    6.65
   4  -3   4   97.28    6.73
   4  -3   5   39.77    3.76
   4  -3   5   35.32    3.53
   4  -3   5   40.79    3.79
   4  -3   6   24.57    2.09
   4  -3   6   20.74    1.87
   4  -2  -6    4.24    1.37
  -4   2   6    2.43    0.98
  -4   2   5   14.41    2.46
   4  -2  -5   11.07    1.78
   4  -2  -5   11.54    2.00
  -4   2   5   13.14    1.92
  -4   2   5   10.53    2.01
   4  -2  -4    3.02    0.96
   4  -2  -4    3.00    1.05
   4  -2  -4    3.58    1.40
  -4   2   4    3.40    1.30
  -4   2   4    3.29    1.26
   4  -2  -3   29.45    2.99
  -4   2   3   30.46    3.16
   4  -2  -3   33.03    3.18
   4  -2  -3   26.16    2.73
   4  -2  -3   24.93    2.77
   4  -2  -2    1.34    0.85
  -4   2   2    2.16    0.81
   4  -2  -2    1.90    1.04
   4  -2  -2    0.97    0.92
   4  -2  -2    2.23    0.92
   4  -2  -2    1.59    0.84
   4  -2  -1   73.07    4.99
   4  -2  -1   70.65    5.05
  -4   2   1   66.83    4.59
  -4   2   1   62.90    4.17
   4  -2  -1   68.52    5.37
   4  -2   0    0.35    0.75
   4  -2   0    1.72    0.90
   4  -2   0    0.94    0.70
   4  -2   0    0.57    0.84
   4  -2   0    0.47    0.62
   4  -2   1   69.04    5.22
   4  -2   1   78.92    5.31
   4  -2   1   85.30    5.69
  -4   2  -1   84.60    5.35
   4  -2   1   82.90    5.37
  -4   2  -1   79.75    5.38
   4  -2   2    1.31    0.71
   4  -2   2    0.67    0.78
   4  -2   2   -0.18    0.60
   4  -2   2    1.79    0.82
  -4   2  -2    1.86    1.04
   4  -2   2    0.37    0.78
   4  -2   2    1.01    0.76
   4  -2   3   53.91    4.96
   4  -2   3   56.39    5.51
  -4   2  -3   62.47    5.17
  -4   2  -3   59.28    5.48
   4  -2   3   55.52    4.80
   4  -2   3   64.54    5.32
   4  -2   4    0.25    0.88
   4  -2   4    1.19    1.17
   4  -2   4    1.81    1.21
   4  -2   4    2.07    0.97
   4  -2   5   27.03    2.91
   4  -2   5   30.40    3.27
   4  -2   5   34.20    3.23
   4  -2   5   29.47    2.90
   4  -2   6    2.34    0.66
  -4   1   7   49.22    3.55
  -4   1   7   46.27    3.66
   4  -1  -6    1.22    0.76
   4  -1  -6    0.34    1.09
  -4   1   6    1.26    0.91
   4  -1  -5  120.19    8.77
   4  -1  -5  153.40    8.59
   4  -1  -5  140.84    8.41
  -4   1   5  137.59    8.19
  -4   1   5  110.10    8.87
  -4   1   5  120.48    8.81
   4  -1  -4    9.93    2.11
   4  -1  -4   10.35    1.74
  -4   1   4   10.03    1.47
  -4   1   4   10.40    1.71
  -4   1   4   10.68    2.05
   4  -1  -3  324.32   16.94
   4  -1  -3  310.01   16.50
   4  -1  -3  285.27   16.26
   4  -1  -3  302.21   16.77
  -4   1   3  323.88   17.06
  -4   1   3  309.50   16.34
   4  -1  -3  309.01   16.93
   4  -1  -2   59.67    4.45
   4  -1  -2   51.32    4.25
   4  -1  -2   57.05    4.32
   4  -1  -2   65.53    4.75
   4  -1  -2   50.26    4.37
   4  -1  -2   51.87    4.37
  -4   1   2   63.76    4.25
   4  -1  -2   51.60    4.22
  -4   1   2   53.69    3.78
   4  -1  -2   54.79    4.58
   4  -1  -1  396.54   20.11
   4  -1  -1  371.15   19.95
   4  -1  -1  351.37   20.09
   4  -1  -1  370.56   19.80
   4  -1  -1  361.60   20.25
   4  -1  -1  383.04   20.18
   4  -1  -1  392.42   19.87
   4  -1  -1  386.66   20.53
   4  -1   0  120.93    7.77
   4  -1   0  121.22    7.75
   4  -1   0  135.87    8.13
   4  -1   0  122.20    8.02
   4  -1   0  121.00    7.92
   4  -1   0  132.51    7.80
   4  -1   0  130.64    7.76
   4  -1   0  118.86    8.09
   4  -1   1  170.77   11.10
   4  -1   1  186.55   11.09
   4  -1   1  201.53   11.37
   4  -1   1  209.88   11.66
   4  -1   1  184.29   11.32
  -4   1  -1  240.51   11.74
   4  -1   1  195.99   11.15
   4  -1   1  216.65   11.86
   4  -1   2   88.79    6.56
   4  -1   2   99.42    6.42
   4  -1   2   86.66    6.45
   4  -1   2   84.56    6.34
  -4   1  -2  103.86    6.99
   4  -1   2   95.06    6.34
  -4   1  -2   94.29    6.93
   4  -1   2  111.35    7.07
   4  -1   3   59.99    5.29
   4  -1   3   68.87    4.92
  -4   1  -3   68.37    5.69
   4  -1   3   70.94    5.38
   4  -1   3   55.75    5.12
   4  -1   3   67.74    5.38
  -4   1  -3   74.47    6.04
   4  -1   3   78.31    6.14
   4  -1   4   45.07    4.26
   4  -1   4   62.51    5.42
   4  -1   4   57.31    4.68
   4  -1   4   57.01    4.92
   4  -1   5   22.84    2.45
   4  -1   5   27.43    2.46
   4  -1   5   23.87    2.28
   4  -1   6   16.24    1.36
   4   0  -7    2.44    0.76
  -4   0   7    1.24    0.67
  -4   0   7    0.98    0.70
   4   0  -6   32.17    3.49
   4   0  -6   43.39    3.74
  -4   0   6   42.67    3.59
   4   0  -5   11.26    2.08
   4   0  -5   12.11    2.13
   4   0  -5   16.52    2.24
  -4   0   5   15.95    2.06
  -4   0   5   11.75    2.10
  -4   0   5   15.15    2.42
  -4   0   5   15.51    2.58
   4   0  -4  145.41    8.19
   4   0  -4  114.07    7.98
   4   0  -4  107.29    7.76
   4   0  -4  132.41    8.04
  -4   0   4  131.06    7.73
  -4   0   4  124.76    8.65
  -4   0   4  127.83    8.50
   4   0  -3   67.22    4.80
   4   0  -3   47.31    4.09
   4   0  -3   61.13    4.84
   4   0  -3   59.48    4.58
  -4   0   3   71.98    5.03
   4   0  -3   59.02    4.83
   4   0  -3   57.17    4.95
   4   0  -2  287.51   16.26
   4   0  -2  281.31   16.41
   4   0  -2  282.66   16.43
  -4   0   2  326.56   16.66
  -4   0   2  306.36   16.13
   4   0  -2  308.40   16.94
   4   0  -2  299.16   16.49
   4   0  -1  107.24    7.13
   4   0  -1  111.81    7.41
   4   0  -1  105.27    7.29
  -4   0   1  119.46    7.39
  -4   0   1   92.51    6.46
   4   0  -1  113.74    7.69
   4   0  -1  109.52    7.32
   4   0   0  304.40   15.82
   4   0   0  289.69   15.94
   4   0   0  306.59   16.05
  -4   0   0  258.32   15.12
   4   0   0  302.37   16.32
   4   0   0  271.22   15.84
   4   0   1   62.03    4.66
   4   0   1   64.47    4.88
   4   0   1   69.10    5.00
   4   0   1   58.97    4.85
   4   0   1   62.58    4.82
   4   0   1   60.60    4.78
   4   0   1   63.89    4.62
   4   0   1   68.02    5.12
   4   0   1   56.59    4.90
   4   0   1   51.36    4.53
   4   0   1   64.88    4.98
   4   0   1   63.91    4.55
  -4   0  -1   63.23    4.87
   4   0   1   61.09    4.95
   4   0   1   76.76    5.51
   4   0   2  115.97    7.83
   4   0   2  118.59    8.44
   4   0   2  141.23    8.04
   4   0   2  112.05    7.87
  -4   0  -2  145.66    8.99
   4   0   2  114.46    8.07
   4   0   2  108.64    7.57
  -4   0  -2  122.17    8.18
   4   0   3   15.14    2.10
   4   0   3   15.28    2.55
   4   0   3   19.04    2.32
   4   0   3   19.14    2.57
  -4   0  -3   19.77    2.96
  -4   0  -3   19.72    2.73
   4   0   3   17.35    2.77
   4   0   4   38.46    3.92
   4   0   4   42.94    3.85
   4   0   4   44.82    3.94
   4   0   4   46.40    4.19
   4   0   5    3.23    0.87
   4   0   5    3.01    0.82
   4   0   5    3.53    0.84
   4   0   5    2.83    0.82
   4   1  -7    1.50    0.60
  -4  -1   7    0.38    0.38
  -4  -1   6    1.93    0.78
  -4  -1   6    0.63    0.68
   4   1  -5    1.77    1.19
  -4  -1   5    0.35    0.55
   4   1  -5    2.56    1.05
  -4  -1   5    2.19    1.00
   4   1  -4   -0.50    0.61
   4   1  -4    0.18    0.61
   4   1  -4    1.53    1.14
   4   1  -4    0.16    0.53
   4   1  -4   -0.21    0.55
   4   1  -4    1.02    0.71
   4   1  -4   -0.21    1.18
   4   1  -4    0.20    1.08
  -4  -1   4    0.84    0.84
  -4  -1   4    0.81    0.80
   4   1  -3    1.59    1.01
   4   1  -3    1.14    0.84
   4   1  -3    2.02    0.89
   4   1  -3    1.86    0.95
   4   1  -3    0.90    0.75
   4   1  -3    0.68    0.86
   4   1  -3    1.24    0.72
   4   1  -3    2.80    1.07
   4   1  -3    0.82    1.01
  -4  -1   3    0.76    0.84
  -4  -1   3    1.26    0.73
   4   1  -2   -0.28    0.79
   4   1  -2    0.49    0.63
   4   1  -2    0.49    0.77
   4   1  -2    0.88    1.16
   4   1  -2    0.20    0.75
   4   1  -2   -0.14    0.48
   4   1  -2    0.89    0.81
   4   1  -2   -0.28    0.44
   4   1  -2    0.20    0.64
   4   1  -2    0.38    0.66
   4   1  -2    0.25    0.83
  -4  -1   2   -0.74    0.73
  -4  -1   2    0.22    0.46
  -4  -1   1    0.50    0.92
   4   1  -1    0.78    0.91
   4   1  -1    2.49    0.92
   4   1  -1    1.47    0.91
   4   1  -1    0.47    0.58
   4   1  -1    0.73    0.83
   4   1  -1    1.01    0.90
   4   1  -1    1.32    0.96
   4   1  -1    1.88    1.00
  -4  -1   1    0.58    0.58
   4   1  -1    0.84    0.73
   4   1   0   -0.28    0.66
   4   1   0   -0.24    0.76
   4   1   0    0.84    1.14
   4   1   0    0.17    0.54
   4   1   0    0.19    0.65
   4   1   0    0.22    0.77
   4   1   0   -0.17    0.56
   4   1   0    0.19    0.69
   4   1   0    0.18    0.61
   4   1   0    0.19    0.71
   4   1   0    0.25    0.78
   4   1   0    0.24    0.72
   4   1   0    0.69    0.83
  -4  -1   0    0.29    0.53
  -4  -1   0   -0.24    0.51
   4   1   0    0.53    0.59
   4   1   1    2.67    1.26
   4   1   1    3.27    1.19
   4   1   1    4.15    1.29
   4   1   1    4.11    1.17
   4   1   1    3.60    1.07
   4   1   1    3.35    1.22
   4   1   1    3.02    1.17
   4   1   1    2.37    1.06
   4   1   1    4.50    1.24
   4   1   1    5.51    1.43
   4   1   1    3.75    1.43
  -4  -1  -1    2.50    1.11
   4   1   1    2.76    1.04
   4   1   2    2.72    1.01
   4   1   2    0.61    0.83
   4   1   2    1.15    1.16
  -4  -1  -2    0.27    1.22
   4   1   2    1.00    1.05
   4   1   2    0.96    1.03
   4   1   2    1.90    0.97
   4   1   3    4.38    1.33
   4   1   3    7.72    1.46
   4   1   3   10.81    1.96
   4   1   3    5.77    1.55
   4   1   3    9.89    1.84
   4   1   4    1.54    0.74
   4   1   4    3.77    1.06
   4   1   4    3.25    1.03
   4   2  -7    0.18    0.28
   4   2  -6    6.81    1.28
  -4  -2   6   11.66    1.47
   4   2  -5    0.41    0.72
   4   2  -5    0.17    0.90
  -4  -2   5    0.17    0.75
   4   2  -4   10.08    1.60
   4   2  -4    8.02    1.55
   4   2  -4    5.25    1.30
   4   2  -4    7.27    1.68
   4   2  -4    7.82    1.40
   4   2  -4    7.32    1.71
   4   2  -3   -0.30    0.93
   4   2  -3   -0.26    0.66
   4   2  -3    1.62    0.85
   4   2  -3    0.46    0.80
   4   2  -3   -0.22    0.69
   4   2  -3   -0.19    0.79
   4   2  -3   -0.26    0.77
   4   2  -3   -0.50    0.65
   4   2  -3    0.69    1.24
  -4  -2   3   -0.27    0.63
  -4  -2   3   -0.24    0.66
   4   2  -2    1.71    1.30
   4   2  -2    0.54    0.85
   4   2  -2    0.71    0.60
   4   2  -2    0.87    0.97
   4   2  -2    1.82    0.95
  -4  -2   2    0.28    0.73
   4   2  -2    1.23    0.93
  -4  -2   2    0.81    0.75
   4   2  -1   -0.62    0.86
   4   2  -1    0.73    0.81
   4   2  -1   -0.18    0.72
   4   2  -1    0.18    0.67
   4   2  -1    0.47    0.93
   4   2  -1   -0.31    1.04
   4   2  -1    0.20    1.01
  -4  -2   1    1.21    0.95
   4   2  -1    0.24    0.81
  -4  -2   1    0.29    0.81
  -4  -2   1    0.25    0.64
   4   2   0    0.94    0.93
   4   2   0    0.27    0.80
   4   2   0    0.63    0.89
   4   2   0   -0.24    0.85
   4   2   0    0.64    0.81
   4   2   0    0.21    0.78
   4   2   0    0.83    0.87
   4   2   0    0.27    0.89
   4   2   0    0.24    0.71
  -4  -2   0    0.59    0.82
  -4  -2   0    1.07    0.80
   4   2   1    0.44    0.70
   4   2   1   -0.18    0.56
   4   2   1   -0.81    0.73
   4   2   1    0.88    1.07
   4   2   1    0.17    0.72
   4   2   1    0.23    0.65
  -4  -2  -1   -0.27    0.71
   4   2   1   -0.18    0.59
   4   2   2    5.19    1.29
   4   2   2    2.74    1.21
   4   2   2    2.90    1.11
   4   2   2    4.35    1.20
   4   2   2    3.24    1.02
   4   2   3    1.51    0.73
   4   2   3    0.85    0.93
   4   2   3    0.57    0.52
   4   2   4    2.34    0.66
   4   2   4    4.17    0.65
   4   3  -6   10.67    1.10
   4   3  -6    7.91    1.08
   4   3  -5   30.85    2.69
  -4  -3   5   29.15    2.55
   4   3  -4   10.45    1.49
   4   3  -4   10.75    1.57
   4   3  -4   10.28    1.57
   4   3  -4   11.52    1.52
   4   3  -4    9.27    1.57
   4   3  -3   32.71    3.21
   4   3  -3   35.32    3.44
   4   3  -3   31.72    2.89
   4   3  -3   30.89    3.09
   4   3  -3   34.35    3.58
   4   3  -3   31.72    3.44
   4   3  -2    2.79    1.11
   4   3  -2    5.25    1.55
   4   3  -2    3.99    1.29
   4   3  -1   21.08    2.67
   4   3  -1   19.98    2.20
   4   3  -1   18.76    2.54
   4   3  -1   25.87    2.91
   4   3   0   -0.37    0.84
   4   3   0    0.42    0.67
   4   3   0    0.18    0.72
   4   3   0    0.53    0.67
   4   3   0   -0.46    0.77
   4   3   0    0.43    0.74
   4   3   1    4.89    1.02
   4   3   1    6.09    1.19
   4   3   1    7.88    1.38
   4   3   1    6.39    1.13
   4   3   1    7.04    1.49
   4   3   2    2.12    0.78
   4   3   2    0.39    0.77
   4   3   2    0.87    0.63
   4   3   2    1.75    0.72
   4   3   3    1.71    0.44
   4   3   3    1.27    0.47
   4   3   3    0.75    0.44
   4   4  -5    9.12    0.99
   4   4  -4    0.14    0.17
   4   4  -4   -0.06    0.17
   4   4  -3   11.09    1.44
   4   4  -3   11.46    1.53
   4   4  -3   10.62    1.41
   4   4  -3    8.98    1.43
   4   4  -3   13.59    1.58
   4   4  -2    0.57    0.66
   4   4  -2    0.33    0.57
   4   4  -2    0.18    0.53
   4   4  -2   -0.09    0.21
   4   4  -2    0.80    0.56
   4   4  -1    6.98    1.19
   4   4  -1    7.46    1.29
   4   4  -1    7.69    1.28
   4   4  -1    8.68    1.45
   4   4  -1    6.16    1.07
   4   4  -1    7.05    1.12
   4   4   0    0.30    0.45
   4   4   0    0.59    0.52
   4   4   0    0.19    0.42
   4   4   0   -0.10    0.50
   4   4   0    0.26    0.45
   4   4   0   -0.11    0.65
   4   4   0   -0.65    0.47
   4   4   0   -0.06    0.10
   4   4   1    3.41    0.65
   4   4   1    2.04    0.51
   5  -8  -3   11.18    1.01
  -5   8   3    9.22    1.04
   5  -8  -2   17.81    1.41
   5  -8  -2   22.83    1.73
   5  -8  -1   28.71    2.56
  -5   8   1   32.09    2.92
   5  -8  -1   34.62    2.92
   5  -8  -1   25.62    2.65
   5  -8  -1   24.16    2.59
  -5   8   0   20.38    2.45
   5  -8   0   17.48    2.22
   5  -8   0   15.90    2.16
   5  -8   0   14.37    1.50
   5  -8   1   45.17    3.41
   5  -8   1   42.05    3.59
  -5   8  -1   47.38    3.88
   5  -8   1   37.78    2.99
   5  -8   1   38.55    3.51
   5  -8   2    6.38    0.95
   5  -8   2    9.03    1.05
   5  -8   2    8.52    1.11
   5  -8   3   26.11    2.06
   5  -8   3   43.30    2.41
  -5   7   4    0.78    0.59
   5  -7  -4    0.40    0.56
   5  -7  -4    0.21    0.39
   5  -7  -3   76.03    3.76
   5  -7  -3   73.32    3.95
   5  -7  -2    1.72    0.95
   5  -7  -2   -0.17    0.82
   5  -7  -2   -0.13    0.27
   5  -7  -2    1.16    0.84
   5  -7  -2    0.39    0.72
   5  -7  -2    0.20    0.69
   5  -7  -1   94.73    6.29
   5  -7  -1  110.45    7.24
   5  -7  -1   92.39    6.96
   5  -7  -1   93.39    6.20
   5  -7  -1  103.29    7.20
   5  -7   0    0.53    1.10
   5  -7   0    0.43    0.70
   5  -7   0   -0.56    1.13
   5  -7   0    0.18    0.67
   5  -7   0   -1.42    1.07
   5  -7   1  107.12    7.57
   5  -7   1  126.76    7.73
   5  -7   1  101.81    6.82
   5  -7   1  102.27    6.94
   5  -7   1  103.68    7.54
   5  -7   2    0.45    0.78
   5  -7   2    1.08    0.82
   5  -7   2    0.52    0.85
   5  -7   2    0.38    0.73
   5  -7   2    2.14    1.02
   5  -7   3   72.02    4.98
   5  -7   4    1.03    0.59
   5  -6  -5   16.16    1.63
   5  -6  -5   14.91    1.70
  -5   6   5   15.32    1.58
   5  -6  -4   37.81    3.16
   5  -6  -4   35.47    3.40
  -5   6   4   31.82    3.13
   5  -6  -3   41.70    3.48
   5  -6  -3   52.77    4.44
   5  -6  -3   45.85    3.87
   5  -6  -3   36.11    3.54
   5  -6  -3   40.19    3.60
   5  -6  -3   39.97    3.52
   5  -6  -2   38.27    3.63
   5  -6  -2   41.60    3.98
   5  -6  -2   43.30    4.02
   5  -6  -2   36.07    3.84
   5  -6  -2   36.40    3.84
   5  -6  -2   33.92    3.27
   5  -6  -1   87.14    6.91
   5  -6  -1   80.42    5.96
   5  -6  -1   83.08    6.64
   5  -6  -1   83.28    5.81
   5  -6  -1   77.75    7.03
   5  -6  -1   96.35    7.64
   5  -6  -1   83.36    5.99
   5  -6  -1   94.40    7.02
  -5   6   1   94.34    7.35
  -5   6   1   84.15    7.01
   5  -6   0   30.45    3.09
   5  -6   0   39.52    4.62
   5  -6   0   34.37    3.44
   5  -6   0   43.67    4.47
   5  -6   0   41.83    4.80
   5  -6   0   33.06    3.40
   5  -6   0   39.91    4.34
  -5   6   0   35.19    4.14
   5  -6   1   88.59    7.11
   5  -6   1   93.62    7.04
   5  -6   1   91.24    6.65
   5  -6   1   91.53    7.63
   5  -6   1  103.59    7.36
   5  -6   1   99.84    7.86
   5  -6   1   99.92    7.35
  -5   6  -1  102.50    7.77
   5  -6   2   14.48    2.11
   5  -6   2   18.95    2.43
   5  -6   2   14.68    2.27
   5  -6   2   14.92    2.11
   5  -6   2   15.18    2.25
   5  -6   3   51.89    4.34
   5  -6   3   60.81    4.47
   5  -6   4    5.77    1.17
  -5   5   6    6.41    0.71
   5  -5  -5   10.64    1.56
  -5   5   5   13.20    1.65
   5  -5  -4   48.59    4.09
   5  -5  -4   40.69    3.63
  -5   5   4   41.44    3.96
  -5   5   3   18.54    2.99
   5  -5  -3   20.36    2.37
   5  -5  -3   30.61    3.29
   5  -5  -3   19.42    2.53
   5  -5  -3   21.81    2.79
   5  -5  -3   19.50    2.49
   5  -5  -3   16.27    2.62
   5  -5  -3   19.65    2.50
  -5   5   3   20.52    3.03
   5  -5  -3   17.23    2.23
  -5   5   3   26.32    3.64
   5  -5  -2  129.95    8.95
   5  -5  -2  136.48    8.52
   5  -5  -2  144.92    8.99
   5  -5  -2  125.14    8.78
   5  -5  -2  136.99    8.92
   5  -5  -2  138.50    8.27
   5  -5  -2  128.07    9.30
   5  -5  -2  133.91    9.52
   5  -5  -2  126.64    8.25
   5  -5  -2  136.17    8.94
  -5   5   2  140.60   10.17
  -5   5   2  142.04   10.08
   5  -5  -1   34.52    3.75
   5  -5  -1   28.99    3.14
   5  -5  -1   34.67    3.60
   5  -5  -1   34.08    3.68
   5  -5  -1   32.76    3.23
   5  -5  -1   34.04    3.26
  -5   5   1   37.59    4.16
  -5   5   1   39.73    4.40
   5  -5   0  172.82   10.87
   5  -5   0  176.79   11.17
   5  -5   0  189.66   12.59
   5  -5   0  219.81   12.32
   5  -5   0  206.86   12.87
   5  -5   0  214.69   12.28
  -5   5   0  197.61   12.51
   5  -5   1   32.64    3.65
   5  -5   1   34.39    3.41
   5  -5   1   39.18    3.90
   5  -5   1   27.58    3.12
   5  -5   1   29.84    3.42
   5  -5   1   35.57    4.06
   5  -5   1   31.11    3.90
   5  -5   1   41.05    3.97
  -5   5  -1   28.46    3.61
   5  -5   2  111.11    8.00
   5  -5   2  121.82    7.68
   5  -5   2  108.70    7.87
   5  -5   2  131.55    8.16
   5  -5   2  123.09    8.07
   5  -5   2  112.32    7.95
   5  -5   2  113.16    7.67
   5  -5   2  138.48    8.44
  -5   5  -2  120.53    8.46
   5  -5   3   18.57    2.68
   5  -5   3   19.63    2.33
   5  -5   3   22.96    2.92
   5  -5   4   57.16    4.50
  -5   5  -4   40.87    3.88
   5  -5   4   50.30    4.09
   5  -5   4   65.68    4.59
   5  -5   5   10.46    1.29
   5  -5   5    0.05    0.10
   5  -4  -6    0.40    0.54
   5  -4  -6    0.14    0.54
  -5   4   5    9.08    1.38
   5  -4  -5   11.06    1.59
  -5   4   4    0.37    0.70
   5  -4  -4    1.40    1.01
  -5   4   4    1.81    1.05
  -5   4   4   -0.32    0.68
   5  -4  -3    3.59    1.20
   5  -4  -3    5.98    1.36
   5  -4  -3    6.22    1.55
   5  -4  -3    5.19    1.44
   5  -4  -3   10.55    1.81
   5  -4  -3    8.12    1.58
   5  -4  -3    7.21    1.71
   5  -4  -3    6.19    1.54
   5  -4  -3    7.10    1.44
  -5   4   3    9.61    1.90
   5  -4  -3    9.70    1.72
  -5   4   3    8.50    2.03
   5  -4  -2   -0.23    0.82
   5  -4  -2    0.53    0.84
   5  -4  -2    0.28    0.82
   5  -4  -2   -0.21    0.72
   5  -4  -2   -0.44    0.74
   5  -4  -2   -0.33    0.86
   5  -4  -2   -0.22    0.78
   5  -4  -2    0.27    0.91
  -5   4   2    0.24    0.76
   5  -4  -2    0.90    0.82
  -5   4   2   -0.33    0.84
   5  -4  -1    0.24    0.75
   5  -4  -1    0.18    0.89
   5  -4  -1    0.16    0.49
   5  -4  -1    0.18    0.68
   5  -4  -1   -0.18    0.61
   5  -4  -1    1.13    0.95
   5  -4  -1    0.17    0.76
   5  -4  -1    0.49    0.62
  -5   4   1    0.28    0.79
  -5   4   0    2.51    1.17
   5  -4   0    0.19    0.84
   5  -4   0    0.82    0.80
   5  -4   0    0.87    0.66
   5  -4   0   -0.22    0.76
   5  -4   0    0.64    0.68
   5  -4   0   -0.15    0.57
   5  -4   0    0.23    0.81
   5  -4   0   -0.19    0.83
   5  -4   0   -0.24    0.82
   5  -4   0    0.58    1.01
   5  -4   0   -0.58    0.96
   5  -4   0    0.17    0.53
   5  -4   0    0.24    0.83
  -5   4  -1    2.59    1.07
   5  -4   1    5.80    1.49
   5  -4   1    3.89    1.23
   5  -4   1    4.90    1.32
   5  -4   1    2.13    0.93
   5  -4   1    3.90    1.27
   5  -4   1    2.73    0.94
   5  -4   1    5.06    1.36
   5  -4   1    6.04    1.54
   5  -4   1    6.32    1.69
   5  -4   1    4.03    1.52
   5  -4   1    2.83    1.37
   5  -4   1    5.64    1.59
   5  -4   1    3.07    1.17
   5  -4   1    3.81    1.09
  -5   4  -2    0.98    0.77
   5  -4   2    0.67    0.85
   5  -4   2    0.67    0.85
   5  -4   2    0.78    0.95
   5  -4   2    0.86    0.75
   5  -4   2   -0.42    0.81
   5  -4   2    1.06    0.86
   5  -4   2   -0.29    1.06
   5  -4   2   -0.21    0.84
   5  -4   2    1.14    1.02
   5  -4   3   10.79    2.24
   5  -4   3    6.39    1.52
   5  -4   4    1.86    1.04
   5  -4   4    0.17    0.68
   5  -4   4    1.10    0.80
   5  -4   4    0.59    0.95
   5  -4   5    3.23    0.65
   5  -4   5    5.27    1.07
   5  -3  -7    0.38    0.44
   5  -3  -6   -0.13    0.91
   5  -3  -6    0.82    0.68
   5  -3  -5    0.99    0.68
   5  -3  -5    0.17    0.91
   5  -3  -4    4.43    1.21
   5  -3  -4    4.67    1.49
  -5   3   4    5.38    1.59
  -5   3   4    5.48    1.55
   5  -3  -3    4.97    1.32
   5  -3  -3    5.62    1.44
   5  -3  -3    5.52    1.35
   5  -3  -3    6.68    1.42
   5  -3  -3    5.18    1.35
   5  -3  -3    4.72    1.28
   5  -3  -3    5.04    1.32
   5  -3  -3    2.98    1.35
  -5   3   3    4.52    1.36
   5  -3  -3    3.08    1.19
  -5   3   3    5.83    1.61
   5  -3  -2   18.74    2.59
   5  -3  -2   23.89    2.75
   5  -3  -2   22.12    2.44
   5  -3  -2   19.44    2.42
   5  -3  -2   20.31    2.44
   5  -3  -2   20.75    2.40
   5  -3  -2   16.94    2.17
   5  -3  -2   22.96    2.65
   5  -3  -2   18.92    2.54
   5  -3  -2   19.34    2.29
   5  -3  -2   22.12    2.90
   5  -3  -2   23.36    2.74
   5  -3  -2   24.89    3.13
   5  -3  -2   20.34    2.17
  -5   3   2   20.97    2.59
   5  -3  -2   21.13    2.62
  -5   3   2   20.35    2.94
   5  -3  -1   28.43    3.17
   5  -3  -1   25.69    2.74
   5  -3  -1   30.40    3.03
   5  -3  -1   29.27    3.00
   5  -3  -1   24.59    2.45
   5  -3  -1   27.40    3.06
   5  -3  -1   27.67    2.77
  -5   3   1   33.58    3.13
  -5   3   1   29.19    3.48
   5  -3   0   54.24    4.65
   5  -3   0   46.95    4.41
   5  -3   0   52.94    4.13
   5  -3   0   44.62    4.16
   5  -3   0   43.12    4.08
   5  -3   0   46.46    3.92
   5  -3   0   47.77    4.18
   5  -3   0   50.95    4.05
   5  -3   0   53.31    4.56
   5  -3   0   48.71    4.38
   5  -3   0   54.29    4.86
   5  -3   0   63.67    4.72
   5  -3   0   62.11    5.18
   5  -3   0   53.62    4.54
   5  -3   0   52.27    4.30
  -5   3   0   49.64    4.29
  -5   3   0   53.24    4.75
   5  -3   1   47.10    4.29
   5  -3   1   51.44    4.00
   5  -3   1   54.05    4.55
   5  -3   1   50.34    4.42
   5  -3   1   43.22    3.86
   5  -3   1   53.59    4.47
   5  -3   1   45.24    3.99
   5  -3   1   49.31    4.21
   5  -3   1   49.42    4.30
   5  -3   1   56.12    4.48
   5  -3   1   50.90    4.13
   5  -3   1   44.57    4.43
   5  -3   1   47.34    4.36
   5  -3   1   55.19    4.43
   5  -3   1   44.15    3.97
   5  -3   1   51.53    4.34
  -5   3  -1   47.92    4.32
   5  -3   2   46.70    4.38
   5  -3   2   58.05    5.10
   5  -3   2   51.77    4.89
   5  -3   2   63.41    4.80
   5  -3   2   53.73    4.44
   5  -3   2   58.47    5.04
   5  -3   2   54.71    4.47
   5  -3   2   53.58    4.65
   5  -3   2   60.02    4.89
   5  -3   3   38.66    4.18
   5  -3   3   39.68    3.45
   5  -3   3   41.72    4.08
  -5   3  -3   28.20    3.74
   5  -3   3   41.70    3.96
   5  -3   4   42.73    4.10
   5  -3   4   42.38    4.00
   5  -3   4   48.47    4.36
   5  -3   4   47.17    4.07
   5  -3   4   42.69    3.65
   5  -3   5   23.69    2.23
   5  -3   5   22.66    2.17
   5  -2  -7   56.14    3.54
   5  -2  -6    1.45    1.09
   5  -2  -6    1.65    0.78
   5  -2  -5  195.30   11.04
   5  -2  -5  207.38   11.20
   5  -2  -4    6.26    1.30
   5  -2  -4    4.18    1.30
   5  -2  -4    6.24    1.63
   5  -2  -4    6.59    1.56
  -5   2   4    2.54    1.17
  -5   2   4    5.59    1.62
   5  -2  -3  279.35   16.68
   5  -2  -3  289.68   16.49
   5  -2  -3  286.15   16.17
   5  -2  -3  304.34   16.18
   5  -2  -3  303.37   16.54
   5  -2  -3  262.43   16.57
   5  -2  -3  304.31   16.45
   5  -2  -3  314.73   16.27
   5  -2  -3  300.26   16.67
   5  -2  -3  306.36   17.15
  -5   2   3  334.32   17.30
   5  -2  -3  295.21   16.56
  -5   2   3  330.30   17.75
   5  -2  -2   12.29    2.06
   5  -2  -2   12.72    1.88
   5  -2  -2   11.16    1.82
   5  -2  -2   10.75    1.86
   5  -2  -2   12.60    1.92
   5  -2  -2   11.57    1.77
   5  -2  -2   14.22    1.86
   5  -2  -2   13.62    2.01
   5  -2  -2   11.14    1.90
   5  -2  -2   13.38    2.09
   5  -2  -2   14.08    1.94
   5  -2  -2   12.34    1.99
   5  -2  -2   11.42    2.10
   5  -2  -2    9.07    1.62
  -5   2   2   15.56    2.22
   5  -2  -2   13.22    2.08
   5  -2  -1  299.28   16.65
   5  -2  -1  297.57   16.61
   5  -2  -1  287.92   15.89
   5  -2  -1  304.69   16.21
   5  -2  -1  305.77   16.47
   5  -2  -1  294.31   16.84
   5  -2  -1  293.10   16.02
   5  -2  -1  287.44   15.64
   5  -2  -1  261.50   15.71
   5  -2  -1  307.14   16.18
   5  -2  -1  269.39   16.32
   5  -2  -1  276.43   16.38
   5  -2  -1  286.25   17.16
   5  -2  -1  327.51   15.98
   5  -2  -1  292.19   16.84
  -5   2   1  311.04   16.32
   5  -2  -1  302.49   16.41
   5  -2  -1  290.48   16.03
   5  -2  -1  284.89   17.34
   5  -2   0   18.99    2.53
   5  -2   0   22.39    2.75
   5  -2   0   20.00    2.34
   5  -2   0   20.53    2.56
   5  -2   0   16.74    2.39
   5  -2   0   21.15    2.44
   5  -2   0   20.63    2.44
   5  -2   0   23.96    2.67
   5  -2   0   21.69    2.70
   5  -2   0   23.68    2.75
   5  -2   0   19.48    2.31
   5  -2   0   22.51    2.67
   5  -2   0   22.88    2.93
   5  -2   0   25.22    2.79
   5  -2   0   21.18    2.56
  -5   2   0   29.33    3.04
   5  -2   1   99.50    7.10
   5  -2   1  105.14    7.18
   5  -2   1  104.22    6.68
   5  -2   1  113.49    7.53
   5  -2   1  108.45    6.97
   5  -2   1  116.67    7.32
   5  -2   1  112.25    7.13
   5  -2   1   95.10    6.93
   5  -2   1  107.61    7.03
   5  -2   1  104.41    6.79
   5  -2   1  105.22    7.42
   5  -2   1   99.13    6.99
   5  -2   1   91.86    6.61
   5  -2   1  110.70    7.07
   5  -2   1   93.19    6.56
   5  -2   1  123.78    7.50
   5  -2   2   26.66    3.04
   5  -2   2   20.69    3.01
   5  -2   2   20.71    2.51
   5  -2   2   20.84    2.28
   5  -2   2   20.65    2.66
   5  -2   2   20.51    2.49
   5  -2   2   16.68    2.37
  -5   2  -2   18.43    2.77
   5  -2   2   19.15    2.71
   5  -2   3   18.21    2.59
   5  -2   3   20.91    3.05
   5  -2   3   18.94    2.21
   5  -2   3   19.43    2.74
   5  -2   3   17.61    2.60
   5  -2   3   22.18    2.96
   5  -2   4   12.23    1.88
   5  -2   4   11.16    2.02
   5  -2   4    9.99    1.95
   5  -2   4   13.77    1.97
   5  -2   4   10.13    1.75
   5  -2   5    0.07    0.15
   5  -2   5   -0.11    0.48
   5  -2   5    0.52    0.52
   5  -2   5    0.45    0.36
  -5   1   7   44.00    3.05
   5  -1  -6    0.43    0.64
   5  -1  -6    0.91    1.12
   5  -1  -6    0.60    0.76
   5  -1  -5  113.56    8.22
   5  -1  -5  120.89    7.79
   5  -1  -5  125.69    7.93
   5  -1  -4    5.21    1.22
   5  -1  -4    4.91    1.43
   5  -1  -4    4.40    1.14
   5  -1  -4    4.75    1.34
  -5   1   4    6.16    1.65
  -5   1   4    5.86    1.70
   5  -1  -3  184.35   11.61
   5  -1  -3  208.30   12.02
   5  -1  -3  224.77   12.36
   5  -1  -3  208.30   11.64
   5  -1  -3  213.27   12.25
   5  -1  -3  198.16   11.82
   5  -1  -3  198.48   12.48
   5  -1  -3  197.42   11.58
   5  -1  -3  192.91   11.80
  -5   1   3  219.27   12.75
  -5   1   3  213.90   11.81
   5  -1  -3  202.78   12.68
   5  -1  -2   18.74    2.65
   5  -1  -2   21.07    2.45
   5  -1  -2   20.31    2.55
   5  -1  -2   21.92    2.58
   5  -1  -2   20.76    2.72
   5  -1  -2   17.74    2.34
   5  -1  -2   22.21    2.38
   5  -1  -2   18.63    2.24
   5  -1  -2   20.18    2.48
   5  -1  -2   22.18    2.96
   5  -1  -2   21.96    2.53
   5  -1  -2   17.37    2.14
   5  -1  -2   19.36    2.32
  -5   1   2   22.60    2.61
   5  -1  -2   20.29    2.38
   5  -1  -2   20.81    2.93
   5  -1  -1  248.79   14.60
   5  -1  -1  250.56   14.39
   5  -1  -1  249.23   14.59
   5  -1  -1  254.84   13.98
   5  -1  -1  247.58   13.63
   5  -1  -1  250.80   13.85
   5  -1  -1  277.39   14.47
   5  -1  -1  235.34   14.19
   5  -1  -1  242.57   14.91
   5  -1  -1  258.27   13.68
   5  -1  -1  216.42   13.36
  -5   1   1  271.90   14.57
   5  -1  -1  290.92   14.34
  -5   1   1  230.08   13.94
   5  -1  -1  258.23   14.04
   5  -1  -1  242.94   15.09
   5  -1   0   28.20    2.86
   5  -1   0   30.90    3.16
   5  -1   0   31.84    3.32
   5  -1   0   27.86    3.16
   5  -1   0   24.93    2.93
   5  -1   0   25.86    3.03
   5  -1   0   31.40    3.16
   5  -1   0   27.38    3.39
   5  -1   0   28.83    2.69
   5  -1   0   27.80    2.86
   5  -1   0   29.21    3.00
  -5   1   0   25.62    2.71
   5  -1   0   24.73    2.92
   5  -1   0   33.63    3.71
   5  -1   1  165.05   10.21
   5  -1   1  190.09   10.86
   5  -1   1  203.67   11.20
   5  -1   1  201.47   11.14
   5  -1   1  201.27   11.22
   5  -1   1  175.53   10.67
   5  -1   1  176.96   10.89
   5  -1   1  174.74   10.60
   5  -1   1  176.86   11.26
   5  -1   1  177.62   10.61
   5  -1   1  183.26   10.86
   5  -1   1  156.33   10.10
  -5   1  -1  154.80   10.42
   5  -1   1  178.51   11.46
   5  -1   2   17.15    2.46
   5  -1   2   19.33    2.38
   5  -1   2   16.77    2.44
   5  -1   2   18.76    2.38
   5  -1   2   16.14    2.15
  -5   1  -2   16.43    2.39
   5  -1   2   21.65    2.94
   5  -1   3   83.22    6.57
   5  -1   3  103.04    6.58
   5  -1   3  108.68    7.23
   5  -1   3   98.95    6.75
   5  -1   3  121.19    7.77
   5  -1   4    6.52    1.16
   5  -1   4    5.04    1.17
   5  -1   5   31.62    2.15
   5   0  -7    5.51    0.73
   5   0  -6   30.47    3.02
   5   0  -6   35.09    2.69
  -5   0   6   27.24    2.50
   5   0  -5   21.16    2.92
   5   0  -5   19.50    2.54
   5   0  -5   23.99    2.67
  -5   0   5   24.76    2.42
   5   0  -4   74.10    5.57
   5   0  -4   82.25    5.87
   5   0  -4   75.57    5.51
   5   0  -4   90.44    6.03
  -5   0   4   78.66    5.38
  -5   0   4   77.17    6.10
   5   0  -3   54.00    4.54
   5   0  -3   50.03    4.28
   5   0  -3   48.30    4.42
   5   0  -3   43.03    3.80
   5   0  -3   51.00    4.60
   5   0  -3   52.19    4.28
   5   0  -3   48.85    4.68
   5   0  -3   53.19    4.31
   5   0  -3   55.45    4.52
  -5   0   3   53.13    4.95
  -5   0   3   52.65    4.66
   5   0  -3   54.29    4.95
   5   0  -2  121.35    8.07
   5   0  -2  122.51    8.14
   5   0  -2  140.99    8.39
   5   0  -2  124.09    8.37
   5   0  -2  122.54    7.75
   5   0  -2  113.23    7.59
   5   0  -2  118.46    7.61
   5   0  -2  127.84    8.21
   5   0  -2  116.57    7.97
   5   0  -2  118.86    8.69
   5   0  -2  121.18    7.77
   5   0  -2  126.61    8.73
   5   0  -2  128.88    7.91
  -5   0   2  143.40    8.69
   5   0  -2  133.53    8.28
  -5   0   2  126.03    8.08
   5   0  -2  112.26    8.67
   5   0  -1   80.33    5.95
   5   0  -1   81.25    5.89
   5   0  -1   81.44    5.59
   5   0  -1   70.29    5.35
   5   0  -1   73.16    5.65
   5   0  -1   77.78    5.82
   5   0  -1   75.88    6.37
   5   0  -1   64.03    5.01
   5   0  -1   74.85    5.39
  -5   0   1   84.69    6.35
   5   0  -1   95.13    6.18
  -5   0   1   84.05    6.25
   5   0  -1   80.58    5.55
   5   0   0  109.61    7.08
   5   0   0  110.57    7.18
   5   0   0  118.00    7.31
   5   0   0  105.79    7.27
   5   0   0  102.28    6.92
   5   0   0   97.02    6.88
   5   0   0   95.48    6.83
   5   0   0   91.84    7.38
   5   0   0  108.63    7.59
   5   0   0   89.49    6.60
   5   0   0  101.49    6.85
   5   0   0  114.91    7.40
  -5   0   0   98.29    7.87
   5   0   0  106.41    7.07
   5   0   0   90.66    7.49
   5   0   1   51.63    4.46
   5   0   1   64.00    4.82
   5   0   1   64.42    4.86
   5   0   1   64.65    5.01
   5   0   1   54.04    4.67
   5   0   1   54.81    4.69
   5   0   1   52.97    4.61
   5   0   1   60.18    4.66
   5   0   1   57.77    5.09
   5   0   1   55.75    4.62
   5   0   1   63.45    5.08
  -5   0  -1   37.87    4.44
   5   0   1   51.39    4.19
   5   0   1   58.20    4.93
   5   0   1   60.16    5.32
   5   0   2   40.86    3.60
   5   0   2   35.19    3.70
   5   0   2   44.60    3.81
   5   0   2   37.06    3.97
   5   0   2   39.52    3.53
   5   0   2   47.52    4.35
   5   0   3   19.03    2.44
   5   0   3   25.26    2.43
   5   0   3   29.09    2.99
   5   0   3   21.85    2.47
   5   0   4    8.49    1.22
   5   0   4   12.50    1.54
   5   0   4    9.15    1.35
   5   1  -5    5.49    1.37
   5   1  -5    6.59    1.48
  -5  -1   5    6.36    1.19
   5   1  -4   91.70    6.57
   5   1  -4   96.64    6.78
   5   1  -4  116.70    7.43
   5   1  -4  101.25    6.63
   5   1  -4  115.63    7.14
   5   1  -3    4.04    1.37
   5   1  -3    3.45    1.10
   5   1  -3    4.52    1.35
   5   1  -3    5.01    1.45
   5   1  -3    3.30    1.17
   5   1  -3    2.65    1.13
   5   1  -3    2.74    1.18
   5   1  -3    4.70    1.53
  -5  -1   3    4.03    1.28
   5   1  -3    3.74    1.26
   5   1  -2  189.12   11.95
   5   1  -2  176.01   10.87
   5   1  -2  206.50   11.69
   5   1  -2  191.11   12.26
   5   1  -2  187.55   11.34
  -5  -1   2  215.13   12.36
   5   1  -2  221.19   12.06
  -5  -1   2  196.32   11.88
   5   1  -2  187.84   12.61
   5   1  -1    0.60    0.95
   5   1  -1    0.71    0.97
   5   1  -1    0.81    0.72
   5   1  -1    0.55    0.69
   5   1  -1    0.20    0.71
   5   1  -1    0.46    0.87
   5   1  -1    1.56    1.09
   5   1  -1    1.50    1.11
   5   1  -1    1.42    0.95
  -5  -1   1    1.16    0.96
   5   1  -1   -0.24    0.79
  -5  -1   1    0.82    0.76
   5   1  -1    1.57    0.70
   5   1   0  249.34   13.34
   5   1   0  212.14   12.51
   5   1   0  253.10   13.65
   5   1   0  224.03   12.66
   5   1   0  243.80   13.34
   5   1   0  213.94   12.91
   5   1   0  231.37   13.10
   5   1   0  205.90   13.62
   5   1   0  255.74   13.99
   5   1   0  235.87   13.08
  -5  -1   0  228.05   14.12
   5   1   0  225.04   12.80
   5   1   0  218.05   13.97
   5   1   1   -0.18    0.64
   5   1   1    0.64    0.55
   5   1   1   -0.19    0.64
   5   1   1    0.21    0.91
   5   1   1   -0.17    0.58
   5   1   1    0.50    0.66
   5   1   1    0.19    0.94
   5   1   1    0.15    0.68
   5   1   1    0.37    0.58
   5   1   2  188.20    9.64
   5   1   2  165.25    9.19
   5   1   2  178.30    9.67
   5   1   3    0.07    0.11
   5   1   3   -0.19    0.46
   5   1   3   -0.12    0.66
   5   1   3    0.42    0.55
   5   1   3    0.73    0.57
   5   2  -6   -0.27    0.32
   5   2  -6    0.06    0.22
   5   2  -5    1.15    0.69
  -5  -2   5    0.67    0.50
   5   2  -5    0.13    0.53
   5   2  -4    0.14    0.55
   5   2  -4    0.15    0.50
   5   2  -4    0.32    0.62
   5   2  -4   -0.13    0.56
   5   2  -4   -0.49    0.99
   5   2  -4    0.18    0.54
   5   2  -3   -0.18    0.67
   5   2  -3    0.62    0.72
   5   2  -3    0.69    0.74
   5   2  -3    0.70    0.78
   5   2  -3    0.68    0.75
   5   2  -3    0.78    1.12
   5   2  -2    0.49    0.93
   5   2  -2    1.08    0.50
   5   2  -2    0.16    0.69
   5   2  -2    0.27    0.90
   5   2  -1   -0.21    0.83
   5   2  -1   -0.15    0.63
   5   2  -1    0.15    0.63
   5   2  -1    0.20    0.80
   5   2  -1    0.32    0.86
   5   2  -1   -0.43    0.72
   5   2   0    0.17    0.56
   5   2   0    0.77    0.73
   5   2   0    0.17    0.68
   5   2   0    0.33    0.75
   5   2   0    0.21    0.63
   5   2   0   -0.16    0.81
   5   2   0    0.20    0.70
   5   2   0    0.11    0.25
   5   2   1    1.32    0.59
   5   2   1   -0.25    0.32
   5   2   1    2.13    0.68
   5   2   1    1.45    0.90
   5   2   1    1.58    0.82
   5   2   1    0.63    0.53
   5   2   1    0.09    0.14
   5   2   2   -0.10    0.47
   5   2   2   -0.26    0.53
   5   2   2   -0.32    0.53
   5   2   2    0.06    0.06
   5   2   3    3.63    0.53
   5   3  -4    0.07    0.15
   5   3  -4   10.61    0.93
   5   3  -4   -0.07    0.14
   5   3  -4   12.18    1.38
   5   3  -3   63.08    4.49
   5   3  -3   66.73    4.68
   5   3  -3   71.93    4.58
   5   3  -3   69.56    4.85
   5   3  -3   83.42    4.93
   5   3  -2   18.99    2.02
   5   3  -2   16.60    2.03
   5   3  -2   15.72    1.89
   5   3  -2   17.63    2.16
   5   3  -2   16.64    1.93
   5   3  -1   56.81    3.01
   5   3  -1   60.31    3.27
   5   3  -1   -0.08    0.24
   5   3  -1   59.98    3.02
   5   3  -1   57.40    3.41
   5   3  -1    0.09    0.26
   5   3  -1   60.75    3.09
   5   3   0   14.65    1.51
   5   3   0   14.26    1.49
   5   3   0   15.84    1.56
   5   3   0   16.00    1.59
   5   3   0   15.30    1.70
   5   3   1   27.86    1.95
   5   3   1   20.58    1.84
  -6   8   3   57.11    3.25
   6  -8  -2   58.91    2.27
   6  -8  -2   62.71    2.63
   6  -8  -1   88.76    5.54
   6  -8  -1   81.99    5.76
   6  -8  -1  107.50    6.07
  -6   8   1  104.20    6.19
   6  -8  -1   84.97    5.76
  -6   8   0   74.05    5.31
   6  -8   0   67.32    4.93
   6  -8   0   69.59    4.96
   6  -8   1   87.04    4.93
   6  -8   1   99.12    5.33
   6  -8   1   70.75    4.45
  -6   8  -1   94.92    5.70
   6  -8   1   75.08    5.07
   6  -8   1   83.56    4.84
   6  -8   1   68.21    4.97
   6  -8   2   46.44    2.95
   6  -8   2   50.99    3.15
  -6   7   4    0.33    0.36
   6  -7  -4    1.02    0.55
   6  -7  -3    3.36    0.75
   6  -7  -3    3.48    0.99
   6  -7  -3    1.88    0.69
   6  -7  -2   -0.14    0.79
   6  -7  -2    0.72    0.75
   6  -7  -2    1.08    0.78
   6  -7  -2    0.36    0.63
   6  -7  -2    0.18    0.70
   6  -7  -1    3.87    1.30
   6  -7  -1    5.02    1.11
   6  -7  -1    5.74    1.52
   6  -7  -1    3.07    1.03
   6  -7  -1    3.46    1.32
   6  -7   0    0.72    0.90
   6  -7   0    0.50    1.05
   6  -7   0   -0.32    0.59
   6  -7   0   -0.76    0.99
   6  -7   1    2.82    1.07
   6  -7   1    2.53    1.13
   6  -7   1    3.28    1.09
   6  -7   1    4.24    1.23
   6  -7   1    2.61    0.87
   6  -7   1    2.86    1.13
   6  -7   2   -0.10    0.24
   6  -7   2   -0.13    0.23
   6  -7   2   -1.00    1.32
   6  -7   2    0.40    0.60
   6  -7   3    1.45    0.74
   6  -7   3    1.23    0.49
   6  -6  -5    0.21    0.44
   6  -6  -5   -0.22    0.51
  -6   6   4    0.73    0.57
   6  -6  -4    0.55    0.68
   6  -6  -4    0.16    0.61
   6  -6  -3    8.78    1.49
   6  -6  -3    9.98    1.70
   6  -6  -3    9.60    1.74
   6  -6  -3   13.20    1.84
   6  -6  -3   11.08    1.70
   6  -6  -2    5.15    1.45
   6  -6  -2    7.95    1.66
   6  -6  -2    5.17    1.32
   6  -6  -2    4.84    1.40
   6  -6  -2    5.86    1.28
   6  -6  -2    8.44    1.80
   6  -6  -2    6.47    1.66
   6  -6  -1   48.95    4.37
   6  -6  -1   40.17    3.75
   6  -6  -1   54.36    4.90
   6  -6  -1   48.98    4.08
   6  -6  -1   47.73    4.02
   6  -6   0   14.38    1.95
   6  -6   0   16.79    2.32
   6  -6   0   15.33    2.62
   6  -6   0   19.27    2.86
   6  -6   1   73.10    5.34
   6  -6   1   71.36    5.63
   6  -6   1   67.39    5.27
   6  -6   1   74.95    5.74
   6  -6   1   63.57    4.99
   6  -6   1   76.71    5.86
   6  -6   2   14.90    1.75
   6  -6   2   11.81    1.74
   6  -6   2    9.78    1.61
   6  -6   2   13.58    2.16
   6  -6   2   11.44    1.77
   6  -6   2   14.97    1.96
   6  -6   2   10.80    1.74
   6  -6   3   43.04    3.54
   6  -6   3   50.11    3.56
   6  -6   4    6.80    0.88
   6  -6   4    7.00    0.89
   6  -5  -6   60.73    3.58
   6  -5  -5   23.51    2.10
   6  -5  -5   21.34    2.21
   6  -5  -5   21.13    2.14
   6  -5  -4  135.13    8.04
   6  -5  -4  118.88    8.00
   6  -5  -3   41.02    3.55
   6  -5  -3   50.94    4.19
   6  -5  -3   39.28    3.76
   6  -5  -3   42.80    4.06
   6  -5  -3   41.22    3.47
   6  -5  -3   41.19    3.84
   6  -5  -3   34.31    3.62
   6  -5  -2  150.71   10.23
   6  -5  -2  167.81    9.75
   6  -5  -2  157.15    9.55
   6  -5  -2  142.66    9.94
   6  -5  -2  163.80    9.48
   6  -5  -2  144.35   10.52
   6  -5  -2  165.08   10.23
   6  -5  -2  144.75   10.65
   6  -5  -2  161.19   10.15
  -6   5   2  155.56   11.47
  -6   5   2  160.76   11.69
   6  -5  -1   52.39    5.02
   6  -5  -1   55.28    4.70
   6  -5  -1   50.20    4.32
   6  -5  -1   51.14    4.88
   6  -5  -1   55.55    4.55
   6  -5  -1   53.62    4.36
  -6   5   1   56.16    5.73
   6  -5   0  120.44    8.70
   6  -5   0  131.28    8.21
   6  -5   0  113.90    7.91
   6  -5   0  104.45    7.45
   6  -5   0  123.73    8.60
   6  -5   0  116.81    7.91
   6  -5   0  125.58    9.23
   6  -5   0  141.36    8.95
   6  -5   0  123.25    9.30
   6  -5   0  115.95    7.64
   6  -5   0  141.61    8.94
  -6   5   0  118.93    9.05
   6  -5   1   47.46    3.97
   6  -5   1   36.09    3.74
   6  -5   1   40.65    4.09
   6  -5   1   40.71    4.13
   6  -5   1   35.99    3.50
   6  -5   1   48.92    4.36
   6  -5   2   51.15    4.00
   6  -5   2   54.42    4.70
   6  -5   2   49.62    4.24
   6  -5   2   47.12    4.21
   6  -5   2   63.12    4.54
   6  -5   2   50.50    4.28
   6  -5   3   20.03    2.59
   6  -5   3   25.40    2.59
   6  -5   3   20.81    2.13
   6  -5   4   19.53    1.83
   6  -5   4   -0.12    0.20
   6  -4  -6    5.86    1.04
   6  -4  -6    4.89    0.83
   6  -4  -5    0.12    0.63
   6  -4  -5   -0.15    0.59
   6  -4  -5    0.14    0.88
   6  -4  -4    3.35    1.09
   6  -4  -4    2.31    0.96
   6  -4  -4    2.51    1.19
   6  -4  -4    5.12    1.42
   6  -4  -3    0.50    0.91
   6  -4  -3   -0.72    0.96
   6  -4  -3   -0.41    0.94
   6  -4  -3    0.18    0.63
   6  -4  -3    0.48    0.91
   6  -4  -3   -0.17    0.98
   6  -4  -3   -0.22    0.91
   6  -4  -3   -0.27    0.81
  -6   4   3   -0.28    0.72
   6  -4  -3   -0.22    0.86
  -6   4   3   -0.36    0.84
   6  -4  -2    0.27    0.82
   6  -4  -2    0.40    0.96
   6  -4  -2    0.18    0.67
   6  -4  -2   -0.33    0.55
   6  -4  -2    0.26    0.87
   6  -4  -2    0.37    0.91
   6  -4  -2    0.25    1.06
   6  -4  -2   -0.30    1.01
   6  -4  -2   -0.25    0.98
  -6   4   2    0.38    1.07
  -6   4   1    0.37    1.02
   6  -4  -1   -0.86    1.09
   6  -4  -1    0.43    1.05
   6  -4  -1   -0.22    0.70
   6  -4  -1    0.20    0.64
   6  -4  -1   -0.20    0.93
   6  -4  -1    0.35    0.64
   6  -4  -1    0.28    0.99
   6  -4  -1   -0.54    0.95
   6  -4  -1   -0.20    1.11
   6  -4  -1    0.80    1.09
   6  -4  -1    0.97    1.23
   6  -4  -1   -0.31    0.93
   6  -4  -1   -1.00    1.11
   6  -4  -1    0.17    0.59
   6  -4  -1   -0.27    1.01
  -6   4   1   -0.32    0.68
  -6   4   0    1.95    1.30
   6  -4   0    4.32    1.50
   6  -4   0    5.50    1.46
   6  -4   0    5.83    1.55
   6  -4   0    6.21    1.47
   6  -4   0    6.65    1.73
   6  -4   0    6.51    1.45
   6  -4   0    2.24    1.01
   6  -4   0    5.16    1.60
   6  -4   0    5.06    1.57
   6  -4   0    3.25    1.54
   6  -4   0    5.32    1.69
   6  -4   0    4.12    1.06
   6  -4   0    4.25    1.59
  -6   4  -1    0.27    0.79
   6  -4   1    0.54    0.80
   6  -4   1   -0.19    1.00
   6  -4   1    0.50    0.92
   6  -4   1    0.21    0.71
   6  -4   1    0.25    0.96
   6  -4   1   -0.15    0.83
   6  -4   1    0.25    0.84
   6  -4   1    0.62    1.01
   6  -4   1    0.73    1.00
   6  -4   1    0.30    0.83
   6  -4   1   -0.16    0.58
   6  -4   1   -0.50    1.28
   6  -4   1    0.73    0.89
   6  -4   2    5.25    1.21
   6  -4   2    7.20    1.84
   6  -4   2    8.19    1.59
   6  -4   2    4.81    1.24
   6  -4   2    7.75    1.63
   6  -4   2    5.33    1.07
   6  -4   2    8.55    2.12
   6  -4   2    9.13    1.76
   6  -4   2    8.28    1.63
   6  -4   3    0.47    0.99
   6  -4   3    1.61    0.86
   6  -4   3    1.45    0.83
   6  -4   3    1.45    1.05
   6  -4   3    1.36    0.64
   6  -4   4    6.23    1.23
   6  -4   4    5.01    0.92
   6  -3  -6  231.75   10.83
   6  -3  -6  175.88   10.31
   6  -3  -5  145.19    9.08
   6  -3  -5  204.98   10.00
   6  -3  -4  504.43   24.36
   6  -3  -4  475.51   24.21
   6  -3  -4  411.29   24.09
   6  -3  -4  467.68   24.27
   6  -3  -4  494.43   24.64
   6  -3  -3  295.67   17.98
   6  -3  -3  329.06   17.40
   6  -3  -3  344.44   17.57
   6  -3  -3  352.26   17.53
   6  -3  -3  293.65   17.86
   6  -3  -3  325.90   17.76
   6  -3  -3  329.97   17.30
   6  -3  -3  319.78   17.16
   6  -3  -3  295.94   18.18
   6  -3  -3  299.07   17.81
  -6   3   3  318.08   18.33
   6  -3  -3  303.54   17.83
  -6   3   3  357.98   19.34
   6  -3  -2  796.13   43.01
   6  -3  -2  771.66   42.83
   6  -3  -2  867.81   42.36
   6  -3  -2  844.60   42.41
   6  -3  -2  877.58   42.57
   6  -3  -2  884.10   42.36
   6  -3  -2  817.68   42.52
   6  -3  -2  884.87   42.30
   6  -3  -2  709.06   42.68
   6  -3  -2  820.37   42.90
   6  -3  -2  882.24   42.19
   6  -3  -2  803.46   41.60
   6  -3  -2  866.99   43.49
   6  -3  -2  876.65   42.95
   6  -3  -2  807.51   42.02
  -6   3   2  854.74   43.02
   6  -3  -2  875.01   42.95
  -6   3   2  940.48   44.51
   6  -3  -1  425.65   23.95
   6  -3  -1  439.95   24.10
   6  -3  -1  438.51   23.22
   6  -3  -1  499.09   23.77
   6  -3  -1  473.68   23.51
   6  -3  -1  459.31   23.27
   6  -3  -1  368.68   23.50
   6  -3  -1  427.54   24.09
   6  -3  -1  430.69   24.27
   6  -3  -1  434.09   23.77
   6  -3  -1  407.20   22.52
   6  -3  -1  469.47   23.95
  -6   3   1  444.58   24.35
   6  -3   0  819.71   42.13
   6  -3   0  790.64   42.01
   6  -3   0  888.50   41.45
   6  -3   0  896.90   42.09
   6  -3   0  858.41   41.66
   6  -3   0  818.68   41.26
   6  -3   0  832.82   41.78
   6  -3   0  802.16   41.43
   6  -3   0  789.12   41.94
   6  -3   0  797.90   42.00
   6  -3   0  835.34   41.20
   6  -3   0  795.63   42.47
   6  -3   0  877.18   42.05
   6  -3   0  716.95   40.90
   6  -3   0  885.91   42.06
   6  -3   0  870.03   41.67
  -6   3   0  703.86   41.73
   6  -3   1  259.01   16.82
   6  -3   1  304.00   16.41
   6  -3   1  345.53   17.57
   6  -3   1  336.87   17.15
   6  -3   1  284.02   16.17
   6  -3   1  364.91   17.52
   6  -3   1  312.83   16.92
   6  -3   1  264.20   16.70
   6  -3   1  277.99   16.67
   6  -3   1  316.86   16.49
   6  -3   1  278.43   17.20
   6  -3   1  286.11   16.79
   6  -3   1  344.81   17.42
   6  -3   1  331.10   17.01
   6  -3   1  260.90   16.00
   6  -3   1  330.82   17.01
   6  -3   2  511.16   26.57
   6  -3   2  534.44   26.24
   6  -3   2  493.27   25.55
   6  -3   2  528.13   26.73
   6  -3   2  458.38   25.73
   6  -3   2  501.77   26.34
   6  -3   3  155.33    9.87
   6  -3   3  159.12    9.55
   6  -3   3  173.04    9.69
   6  -3   4  201.82   10.49
   6  -3   4  184.01   10.26
   6  -3   4  202.94   10.17
   6  -3   4  176.06    9.86
   6  -2  -6    3.39    1.11
   6  -2  -6    2.82    0.84
   6  -2  -5   26.25    2.68
   6  -2  -5   30.77    2.93
   6  -2  -4    7.01    1.51
   6  -2  -4   10.00    1.64
   6  -2  -4   13.62    2.10
   6  -2  -4   10.92    1.68
   6  -2  -4   15.08    2.11
   6  -2  -4   17.82    2.32
   6  -2  -3  103.60    7.47
   6  -2  -3   97.91    7.06
   6  -2  -3  101.04    7.04
   6  -2  -3  112.04    7.43
   6  -2  -3  106.05    7.42
   6  -2  -3  118.56    7.34
   6  -2  -3  106.17    7.04
  -6   2   3  116.20    8.23
  -6   2   3  118.24    8.64
   6  -2  -2   28.64    3.50
   6  -2  -2   29.24    3.44
   6  -2  -2   28.48    3.12
   6  -2  -2   28.24    3.10
   6  -2  -2   30.92    3.05
   6  -2  -2   28.09    3.04
   6  -2  -2   25.54    3.03
   6  -2  -2   21.26    3.10
   6  -2  -2   28.62    3.32
   6  -2  -2   29.05    3.07
   6  -2  -2   26.51    2.74
   6  -2  -2   27.76    3.00
  -6   2   2   29.73    3.46
  -6   2   2   31.60    3.99
   6  -2  -1  238.50   13.72
   6  -2  -1  245.29   13.35
   6  -2  -1  224.97   13.01
   6  -2  -1  216.13   12.65
   6  -2  -1  220.53   12.94
   6  -2  -1  244.07   13.36
   6  -2  -1  214.57   13.39
   6  -2  -1  231.75   12.67
   6  -2  -1  212.09   13.32
   6  -2  -1  192.24   12.22
   6  -2  -1  233.87   13.53
  -6   2   1  238.37   14.13
   6  -2   0   33.83    3.76
   6  -2   0   34.37    3.73
   6  -2   0   32.09    3.32
   6  -2   0   36.80    3.76
   6  -2   0   37.15    3.51
   6  -2   0   38.84    3.71
   6  -2   0   32.88    3.59
   6  -2   0   33.80    3.21
   6  -2   0   39.06    3.40
   6  -2   0   34.31    3.54
   6  -2   1  211.80   12.75
   6  -2   1  213.89   12.21
   6  -2   1  259.39   13.43
   6  -2   1  243.52   13.15
   6  -2   1  255.49   13.09
   6  -2   1  232.49   13.01
   6  -2   1  225.90   12.78
   6  -2   1  229.95   12.08
   6  -2   1  233.98   12.78
   6  -2   1  195.87   12.25
   6  -2   1  244.57   13.06
   6  -2   2   30.87    3.29
   6  -2   2   29.03    3.33
   6  -2   2   34.07    3.09
   6  -2   2   35.03    3.37
   6  -2   2   31.72    3.40
   6  -2   3  170.70    5.78
   6  -2   3  160.09    6.03
   6  -2   3  173.65    5.05
   6  -2   4   16.18    1.46
   6  -2   4   19.54    1.46
   6  -1  -6    4.55    0.88
   6  -1  -6    4.23    0.91
   6  -1  -5   75.02    5.51
   6  -1  -5   78.59    5.36
   6  -1  -4    5.33    1.25
   6  -1  -4    7.24    1.73
   6  -1  -4    7.81    1.41
   6  -1  -4    8.11    1.71
   6  -1  -4    8.93    1.83
   6  -1  -3  105.15    7.18
   6  -1  -3   97.62    7.15
   6  -1  -3  109.91    6.84
   6  -1  -3   86.96    6.51
   6  -1  -3  121.70    7.57
   6  -1  -3  105.31    7.17
   6  -1  -3  116.49    7.41
   6  -1  -3  108.95    6.94
  -6   1   3  106.73    7.89
   6  -1  -3   94.53    6.78
   6  -1  -2    5.16    1.72
   6  -1  -2    5.85    1.58
   6  -1  -2    5.36    1.39
   6  -1  -2    4.05    1.49
   6  -1  -2    5.84    1.29
   6  -1  -2    5.23    1.40
   6  -1  -2    1.92    1.33
   6  -1  -2    5.92    1.56
   6  -1  -2    6.77    1.53
  -6   1   2    6.35    1.58
   6  -1  -2    6.58    1.33
   6  -1  -1  123.53    8.37
   6  -1  -1  150.13    8.49
   6  -1  -1  126.36    7.97
   6  -1  -1  115.05    7.55
   6  -1  -1  116.82    7.75
   6  -1  -1  131.67    8.30
   6  -1  -1  117.86    8.19
   6  -1  -1  103.62    8.69
   6  -1  -1  117.17    7.45
   6  -1  -1  108.47    7.40
   6  -1  -1  130.47    7.90
   6  -1   0    0.19    0.95
   6  -1   0    2.27    1.10
   6  -1   0    3.73    1.30
   6  -1   0    2.59    1.20
   6  -1   0    1.13    0.95
   6  -1   0    1.76    1.01
   6  -1   0    1.86    0.89
   6  -1   0    3.00    1.07
   6  -1   0    4.14    1.24
   6  -1   0    0.87    0.73
   6  -1   1   75.12    5.74
   6  -1   1   84.43    6.12
   6  -1   1   97.21    6.43
   6  -1   1   94.37    6.34
   6  -1   1   93.47    6.24
   6  -1   1   79.19    6.06
   6  -1   1   88.91    6.16
   6  -1   1   79.04    5.88
   6  -1   1   79.54    6.24
   6  -1   2    1.20    0.78
   6  -1   2    0.19    0.68
   6  -1   2    0.32    0.74
   6  -1   2    0.35    0.83
   6  -1   2    0.86    0.75
   6  -1   3   39.12    2.62
   6  -1   3   39.98    2.22
   6  -1   3   45.96    2.90
   6  -1   4    0.18    0.22
   6  -1   4   -0.05    0.18
   6   0  -6   15.16    1.47
   6   0  -6   12.72    1.20
   6   0  -5   30.05    2.35
   6   0  -5   -0.11    0.17
   6   0  -4   25.21    2.57
   6   0  -4   29.05    3.06
   6   0  -4   25.03    2.54
   6   0  -4   27.75    2.86
   6   0  -4   22.70    2.60
   6   0  -3   31.08    3.29
   6   0  -3   38.52    3.69
   6   0  -3   39.42    3.69
   6   0  -3   34.37    3.35
   6   0  -3   37.64    3.53
   6   0  -2   27.83    3.27
   6   0  -2   26.37    3.29
   6   0  -2   24.31    2.59
   6   0  -2   26.84    3.03
   6   0  -2   30.45    3.02
   6   0  -2   31.19    3.15
   6   0  -1   18.85    2.57
   6   0  -1   18.35    2.26
   6   0  -1   16.32    2.13
   6   0  -1   16.96    2.18
   6   0  -1   16.51    2.29
   6   0  -1   21.64    2.73
   6   0  -1   14.74    2.06
   6   0  -1   21.39    2.52
   6   0   0   14.85    1.92
   6   0   0   12.39    1.93
   6   0   0   14.40    1.92
   6   0   0   14.41    2.18
   6   0   0   13.51    2.00
   6   0   0   13.69    2.02
   6   0   0   10.19    1.71
   6   0   0    9.53    1.78
   6   0   0   11.07    1.80
   6   0   1    0.52    0.48
   6   0   1    1.53    0.77
   6   0   1    1.84    0.81
   6   0   1    1.26    0.91
   6   0   1    2.75    0.92
   6   0   1    1.43    0.85
   6   0   1    1.35    0.81
   6   0   1    1.72    0.81
   6   0   2    1.17    0.61
   6   0   2    1.49    0.74
   6   0   2    2.25    0.88
   6   0   2    1.98    0.73
   6   0   3    0.18    0.15
   6   0   3    0.61    0.40
   6   1  -5    4.72    0.92
   6   1  -5    2.70    0.69
   6   1  -4  145.98    8.88
   6   1  -4  171.18    9.33
   6   1  -4  152.32    8.86
   6   1  -4  180.96    9.38
   6   1  -4  161.51    9.25
   6   1  -3    8.01    1.46
   6   1  -3    8.80    1.57
   6   1  -3    5.07    1.29
   6   1  -3    7.91    1.45
   6   1  -3    9.08    1.52
   6   1  -2  216.04    9.05
   6   1  -2  217.45    9.23
   6   1  -2  225.19    8.47
   6   1  -2  221.14    8.28
   6   1  -2  250.41    9.00
   6   1  -1    9.25    1.76
   6   1  -1    9.63    1.75
   6   1  -1   11.72    1.58
   6   1  -1    7.04    1.42
   6   1  -1   13.09    1.90
   6   1  -1   11.94    1.77
   6   1   0  141.74    8.80
   6   1   0  168.73    9.21
   6   1   0  169.28    9.09
   6   1   0  133.28    8.49
   6   1   0  162.32    8.91
   6   1   0  151.28    8.64
   6   1   0  155.00    9.16
   6   1   1    7.01    1.21
   6   1   1    9.03    1.26
   6   1   1    7.23    1.28
   6   1   2   73.40    4.21
   6   1   2   69.44    4.21
   6   2  -4   -0.05    0.08
   6   2  -4    0.05    0.09
   6   2  -3    0.53    0.49
   6   2  -3    0.82    0.52
   6   2  -3    0.37    0.38
   6   2  -3    0.80    0.54
   6   2  -3    0.44    0.46
   6   2  -2    4.98    1.01
   6   2  -2    5.81    1.13
   6   2  -2    3.70    0.65
   6   2  -2    3.15    0.86
   6   2  -1    1.12    0.62
   6   2  -1    1.13    0.60
   6   2  -1   -0.07    0.19
   6   2  -1    0.86    0.59
   6   2   0    2.73    0.52
   6   2   0    2.35    0.58
   6   2   0    3.40    0.59
   7  -8  -1    0.22    0.53
   7  -8  -1    0.29    0.48
   7  -7  -4    5.80    0.66
   7  -7  -3   30.90    2.24
   7  -7  -3   27.13    2.04
   7  -7  -2    5.60    1.08
   7  -7  -2    5.30    1.03
   7  -7  -2    5.06    1.12
   7  -7  -2    4.85    1.08
   7  -7  -2    4.02    1.03
   7  -7  -1   37.16    2.67
   7  -7  -1   40.36    3.15
   7  -7  -1   36.61    2.11
   7  -7   0    1.64    0.98
   7  -7   0    1.44    0.79
   7  -7   0    2.19    1.04
   7  -7   0    2.18    0.94
   7  -7   1   35.11    2.60
   7  -7   1   33.90    2.81
   7  -7   1   35.55    2.74
   7  -7   1   33.27    2.78
   7  -7   1   36.10    2.66
   7  -7   1   24.30    2.55
   7  -7   2   -0.17    0.54
   7  -7   2   -0.13    0.29
   7  -6  -4   10.66    1.31
   7  -6  -4    7.62    1.10
   7  -6  -3  110.83    3.84
   7  -6  -3  114.01    4.67
   7  -6  -3   90.14    4.03
   7  -6  -3   94.25    4.04
   7  -6  -2   16.17    2.08
   7  -6  -2   14.95    2.01
   7  -6  -2   12.93    2.14
   7  -6  -2   14.59    1.82
   7  -6  -2   14.66    2.18
   7  -6  -2   16.91    1.96
   7  -6  -2   16.12    2.25
   7  -6  -1  203.93   11.20
   7  -6  -1  183.89   10.55
   7  -6  -1  187.77   11.64
   7  -6  -1  194.60   10.69
   7  -6  -1  167.44   11.48
   7  -6   0   24.83    2.47
   7  -6   0   23.74    2.74
   7  -6   0   20.39    2.19
   7  -6   0   21.98    2.59
   7  -6   0   19.32    1.90
   7  -6   0   16.39    2.27
   7  -6   1  149.97    8.20
   7  -6   1  109.07    7.76
   7  -6   1  136.10    8.44
   7  -6   1  174.56    8.75
   7  -6   1  143.46    8.55
   7  -6   1  149.64    8.15
   7  -6   1  135.13    8.42
   7  -6   2   10.48    1.27
   7  -6   2    2.30    0.65
   7  -6   3   76.33    4.25
   7  -5  -5    1.27    0.54
   7  -5  -5    2.00    0.80
   7  -5  -5    2.33    0.73
   7  -5  -4    0.26    0.76
   7  -5  -4    0.11    0.75
   7  -5  -3    0.29    0.78
   7  -5  -3    0.18    0.88
   7  -5  -3    0.99    0.83
   7  -5  -3    1.09    0.98
   7  -5  -3    0.85    0.77
   7  -5  -3    0.36    0.79
   7  -5  -3    0.95    0.97
   7  -5  -3   -0.18    0.67
   7  -5  -2    0.55    0.93
   7  -5  -2    0.73    1.03
   7  -5  -2    0.82    1.00
   7  -5  -2    0.69    0.94
   7  -5  -2    0.77    0.92
   7  -5  -2    0.23    0.82
   7  -5  -1   -0.20    0.96
   7  -5  -1   -0.16    0.60
   7  -5  -1   -0.17    0.95
   7  -5  -1   -0.27    0.89
   7  -5  -1    0.36    0.96
   7  -5  -1   -0.51    1.08
   7  -5  -1    1.01    1.13
   7  -5   0   -0.38    1.12
   7  -5   0    0.56    0.76
   7  -5   0    0.47    0.66
   7  -5   0    0.90    0.89
   7  -5   0    1.99    1.20
   7  -5   0   -0.93    1.02
   7  -5   0    1.20    1.04
   7  -5   0    0.14    0.45
   7  -5   0    0.47    0.90
   7  -5   1    2.57    1.03
   7  -5   1    2.48    1.03
   7  -5   1    0.87    0.63
   7  -5   1    0.98    0.90
   7  -5   1    2.32    1.15
   7  -5   1    1.91    1.02
   7  -5   1    2.19    0.69
   7  -5   1    1.69    0.86
   7  -5   2   -0.18    0.75
   7  -5   2    0.11    0.44
   7  -5   2   -0.13    0.79
   7  -5   3    2.36    0.76
   7  -5   3   -0.05    0.14
   7  -4  -5    1.67    0.61
   7  -4  -5    2.69    0.95
   7  -4  -5    2.45    0.84
   7  -4  -4    6.07    1.29
   7  -4  -4    7.37    1.45
   7  -4  -3   -0.16    0.83
   7  -4  -3   -0.18    0.90
   7  -4  -3   -0.22    0.79
   7  -4  -3   -0.16    1.00
   7  -4  -3    0.27    0.91
   7  -4  -3   -0.40    0.82
   7  -4  -3   -0.68    0.98
   7  -4  -3   -0.20    0.74
   7  -4  -2   19.43    2.48
   7  -4  -2   20.72    2.44
   7  -4  -2   18.99    2.54
   7  -4  -2   17.80    2.17
   7  -4  -2   15.75    2.56
   7  -4  -2   22.08    2.56
   7  -4  -2   22.25    2.44
   7  -4  -2   17.81    2.61
   7  -4  -2   23.22    2.86
   7  -4  -1   -0.21    0.73
   7  -4  -1    0.79    0.72
   7  -4  -1    0.19    0.80
   7  -4  -1    0.17    0.63
   7  -4  -1    0.51    0.93
   7  -4  -1   -0.26    0.74
   7  -4  -1   -0.50    0.87
   7  -4   0   29.90    3.13
   7  -4   0   34.35    3.50
   7  -4   0   27.93    3.07
   7  -4   0   27.17    2.89
   7  -4   0   35.01    3.75
   7  -4   0   32.10    3.13
   7  -4   0   29.23    3.34
   7  -4   0   27.25    3.28
   7  -4   1   -0.15    0.78
   7  -4   1    2.26    1.17
   7  -4   1    1.62    0.87
   7  -4   1    1.90    0.97
   7  -4   2   28.02    2.74
   7  -4   2   23.77    2.25
   7  -4   3    0.74    0.58
   7  -4   3    0.92    0.46
   7  -3  -5   12.49    1.61
   7  -3  -5   11.81    1.55
   7  -3  -4  103.65    4.03
   7  -3  -4   95.51    4.18
   7  -3  -3   17.52    2.22
   7  -3  -3   16.29    2.15
   7  -3  -3   15.64    2.08
   7  -3  -3   18.23    2.37
   7  -3  -3   15.42    2.21
   7  -3  -3   16.99    2.12
   7  -3  -3   19.04    2.32
   7  -3  -2   91.51    6.51
   7  -3  -2   97.20    6.65
   7  -3  -2  104.54    6.67
   7  -3  -2   91.77    6.39
   7  -3  -2   94.52    6.37
   7  -3  -1   18.14    2.51
   7  -3  -1   19.27    2.61
   7  -3  -1   18.07    2.38
   7  -3  -1   26.36    3.10
   7  -3  -1   20.78    2.39
   7  -3  -1   15.47    1.94
   7  -3   0   42.68    3.79
   7  -3   0   50.26    4.29
   7  -3   0   44.79    3.95
   7  -3   0   43.89    4.15
   7  -3   0   43.48    3.98
   7  -3   0   40.25    4.00
   7  -3   0   42.03    3.59
   7  -3   1   12.50    1.81
   7  -3   1   16.16    2.28
   7  -3   1   15.94    2.22
   7  -3   1   14.38    2.19
   7  -3   1   15.25    1.76
   7  -3   1   14.90    2.07
   7  -3   2    7.57    1.45
   7  -3   2    9.85    1.48
   7  -3   2    6.28    1.39
   7  -3   3    7.45    1.05
   7  -3   3    8.24    1.09
   7  -2  -5    0.08    0.22
   7  -2  -5   70.16    3.06
   7  -2  -4   14.99    1.62
   7  -2  -4   11.52    1.73
   7  -2  -4   10.44    1.51
   7  -2  -4   13.36    1.86
   7  -2  -3   80.19    6.04
   7  -2  -3   74.43    5.72
   7  -2  -3   89.79    5.78
   7  -2  -3   92.85    6.11
   7  -2  -3   86.07    6.10
   7  -2  -3   94.37    6.01
   7  -2  -2   23.16    2.80
   7  -2  -2   21.34    2.51
   7  -2  -2   25.41    2.77
   7  -2  -2   24.51    2.76
   7  -2  -2   25.68    2.73
   7  -2  -2   22.65    2.53
   7  -2  -1   76.17    5.28
   7  -2  -1   77.08    4.84
   7  -2  -1   76.81    5.31
   7  -2  -1   73.21    4.36
   7  -2   0   24.49    2.88
   7  -2   0   26.49    2.74
   7  -2   0   26.96    2.93
   7  -2   0   28.83    3.01
   7  -2   0   29.20    2.96
   7  -2   0   20.71    2.21
   7  -2   1   41.69    3.50
   7  -2   1   45.52    3.64
   7  -2   1   30.84    2.97
   7  -2   1   38.08    3.27
   7  -2   1   39.67    3.52
   7  -2   2   17.90    1.88
   7  -2   2   20.25    1.99
   7  -2   2   19.31    2.00
   7  -2   2   20.96    2.17
   7  -1  -5    2.76    0.73
   7  -1  -5    3.38    0.83
   7  -1  -4    0.61    0.70
   7  -1  -4    0.22    0.50
   7  -1  -3    2.79    1.02
   7  -1  -3    4.44    1.13
   7  -1  -3    3.20    1.21
   7  -1  -2   -0.57    1.06
   7  -1  -2   -0.15    0.55
   7  -1  -2    0.53    0.95
   7  -1  -2    0.71    0.82
   7  -1  -2    0.12    0.18
   7  -1  -1    3.92    1.23
   7  -1  -1    2.39    0.80
   7  -1  -1    4.10    1.16
   7  -1  -1    3.83    1.14
   7  -1  -1    4.69    1.28
   7  -1  -1    0.11    0.33
   7  -1  -1    0.13    0.27
   7  -1   0    0.32    0.74
   7  -1   0    0.70    0.66
   7  -1   0    1.55    0.79
   7  -1   0    2.34    0.96
   7  -1   0    1.69    0.81
   7  -1   0    0.25    0.29
   7  -1   1    0.97    0.59
   7  -1   1    1.17    0.60
   7  -1   1    2.14    0.89
   7  -1   1   -0.11    0.39
   7  -1   2    3.04    0.60
   7  -1   2    4.45    0.72
   7  -1   2    3.31    0.68
   7   0  -4   15.68    1.50
   7   0  -4    0.07    0.15
   7   0  -3   20.33    1.92
   7   0  -3   20.62    1.86
   7   0  -3   22.82    1.93
   7   0  -3   22.40    1.91
   7   0  -2   16.28    1.90
   7   0  -2   -0.09    0.24
   7   0  -2   17.64    1.77
   7   0  -2   16.98    1.93
   7   0  -2   -0.11    0.30
   7   0  -1   31.39    2.83
   7   0  -1   27.52    2.47
   7   0  -1   29.35    2.59
   7   0  -1   31.37    2.80
   7   0  -1   28.45    2.42
   7   0   0    8.99    1.19
   7   0   0   10.59    1.40
   7   0   0    8.20    1.14
   7   0   0    8.75    1.18
   7   0   1   24.67    1.96
   7   1  -3    5.13    0.77
   7   1  -3    6.13    0.73
   7   1  -3    7.25    0.84
   7   1  -2   67.35    3.85
   7   1  -2   67.84    3.81
   7   1  -2   57.80    3.42
   7   1  -1    6.76    0.85
   7   1  -1    7.12    0.86
   7   1  -1    7.74    0.83
   8  -7  -2   11.30    1.04
   8  -7  -2    8.64    1.06
   8  -7  -1   61.26    3.48
   8  -7  -1   54.78    3.67
   8  -7   0    9.21    1.01
   8  -7   0    8.54    1.06
   8  -7   0    8.96    0.96
   8  -6  -3    1.89    0.54
   8  -6  -3    0.47    0.36
   8  -6  -2    1.46    0.70
   8  -6  -2    1.46    0.70
   8  -6  -2    0.98    0.75
   8  -6  -2    0.33    0.63
   8  -6  -2    0.52    0.67
   8  -6  -2   -0.50    0.54
   8  -6  -1    6.58    1.26
   8  -6  -1    5.91    0.95
   8  -6  -1    6.54    1.10
   8  -6  -1    7.99    1.42
   8  -6  -1    5.03    1.16
   8  -6   0    0.20    0.59
   8  -6   0   -0.13    0.60
   8  -6   0   -0.10    0.64
   8  -6   0    0.13    0.50
   8  -6   0   -0.50    0.57
   8  -5  -4   11.88    1.21
   8  -5  -4   11.56    1.25
   8  -5  -3   42.66    3.03
   8  -5  -3   35.08    2.75
   8  -5  -3   39.19    2.79
   8  -5  -2   35.68    2.49
   8  -5  -2   31.36    2.22
   8  -5  -1   44.31    3.38
   8  -5  -1   50.68    3.57
   8  -5   0   47.60    3.52
   8  -5   0   40.61    3.26
   8  -5   1   33.62    2.07
   8  -5   1   40.58    2.06
   8  -5   2   32.78    2.10
   8  -4  -4    2.16    0.63
   8  -4  -4    2.05    0.76
   8  -4  -3    1.28    0.78
   8  -4  -3    0.34    0.65
   8  -4  -3    2.25    1.02
   8  -4  -3    0.93    0.72
   8  -4  -2    4.47    1.17
   8  -4  -2    5.16    1.12
   8  -4  -2    0.10    0.23
   8  -4  -2    0.08    0.18
   8  -4  -1    0.53    0.57
   8  -4  -1   -0.36    0.83
   8  -4   0    7.75    1.39
   8  -4   0   11.75    1.55
   8  -4   0   10.91    1.46
   8  -4   0   10.38    1.36
   8  -4   1    0.12    0.50
   8  -4   1    0.69    0.50
   8  -4   1   -0.05    0.14
   8  -4   2    8.87    0.90
   8  -3  -5    7.38    0.74
   8  -3  -4   33.81    2.50
   8  -3  -3    8.64    1.18
   8  -3  -3    9.71    1.28
   8  -3  -2   39.64    2.70
   8  -3  -2   39.11    2.43
   8  -3  -2   43.52    2.57
   8  -3  -1    3.73    1.00
   8  -3  -1    6.28    1.15
   8  -3   0   40.04    2.49
   8  -3   0   39.80    2.45
   8  -3   1    1.96    0.66
   8  -2  -4   40.98    2.67
   8  -2  -4   45.80    2.84
   8  -2  -3   81.86    5.16
   8  -2  -3   77.42    4.91
   8  -2  -2   73.21    3.14
   8  -2  -2   -0.06    0.06
   8  -2  -1  122.38    7.20
   8  -1  -3    0.19    0.31
   8  -1  -2    0.08    0.37
   8  -1  -2   -0.18    0.59
   8  -1  -1   -0.07    0.36
   0   0   0    0.00    0.00


TITL AF363_ZhWu_trans_abs in P-1
REM P-1 (#2 in standard setting)
CELL 1.54184   7.018071   7.035994   6.346857  92.4806 101.4228 119.7594
ZERR    4.00   0.000327   0.000398   0.000482   0.0054   0.0050   0.0054
LATT  1
SFAC H B O
UNIT 12.00 4.00 12.00
TREF
HKLF 4
END
_computing_structure_solution     'SHELXT 2014/5 (Sheldrick, 2014)'
;
_shelx_hkl_checksum                88442
_olex2_date_sample_data_collection  2021-05-27
_olex2_date_sample_submission      2021-05-27
_olex2_exptl_crystal_mounting_method
;
The crystal was immersed in a film of perfluoropolyether oil, mounted on a 
 polyimide microloop and transferred to stream of cold 
 nitrogen (Oxford Cryostream 800).
;
_olex2_submission_special_instructions  'No special instructions were received'
_oxdiff_exptl_absorpt_empirical_details
;
Empirical correction (ABSPACK) includes:
- Absorption correction using spherical harmonics
- Frame scaling
;
_oxdiff_exptl_absorpt_empirical_full_max  1.676
_oxdiff_exptl_absorpt_empirical_full_min  0.724
