# Supplementary material for: Pure Boric Acid Does Not Show Room‐Temperature Phosphorescence (RTP)
Source: Angew Chem Int Ed Engl. 2022 Feb 19;61(15):e202200599. doi: 10.1002/anie.202200599 (PMC9305524; doi:10.1002/anie.202200599)
Supplement: Supplementary file 4 — Supporting Information [file ANIE-61-0-s005.cif]

data_ZhWu072_AF_a

# 1. Submission Details

# 1. Submission Details


_publ_contact_author_name         'Prof. Dr. Todd B. Marder'
_publ_contact_author_address
;
Institut fuer Anorganische Chemie
Universitaet Wuerzburg
Am Hubland
97074 Wuerzburg, Germany
;
_publ_contact_author_email        todd.marder@uni-wuerzburg.de
_publ_contact_author_fax          +49-931-3184622
_publ_contact_author_phone        +49-931-3185514
_publ_requested_journal           ?
_publ_section_title               ?
_publ_section_abstract            ?

loop_
_publ_author_name
'Marder, Todd B.'
;  
Institut fuer Anorganische Chemie
Universitaet Wuerzburg
Am Hubland
D-97074 Wuerzburg, Germany
;
'Wu, Zhu'
;
Institut fuer Anorganische Chemie
Universitaet Wuerzburg
Am Hubland
D-97074 Wuerzburg, Germany
;
Friedrich, Alexandra'
;
Institut fuer Anorganische Chemie
Universitaet Wuerzburg
Am Hubland
D-97074 Wuerzburg, Germany
;

_audit_creation_method            'CIF-fill 1.2x (K.Radacki, 2005-21)'
_shelx_SHELXL_version_number      '2018/3'
_chemical_name_systematic         ?
_chemical_name_common             'boric acid'
_chemical_melting_point           ?
_chemical_formula_moiety          'B H3 O3'
_chemical_formula_sum             'B H3 O3'
_chemical_formula_weight          61.83

loop_
 _atom_type_symbol
 _atom_type_description
 _atom_type_scat_dispersion_real
 _atom_type_scat_dispersion_imag
 _atom_type_scat_source
 'H'  'H'   0.0000   0.0000
'International Tables Vol C Tables 4.2.6.8 and 6.1.1.4'
 'B'  'B'   0.0013   0.0007
 'International Tables Vol C Tables 4.2.6.8 and 6.1.1.4'
 'O'  'O'   0.0106   0.0060
 'International Tables Vol C Tables 4.2.6.8 and 6.1.1.4'
 
_space_group_crystal_system       triclinic
_space_group_IT_number            2
_space_group_name_H-M_alt         'P -1'
_space_group_name_Hall            '-P 1'

_shelx_space_group_comment
;
The symmetry employed for this shelxl refinement is uniquely defined
by the following loop, which should always be used as a source of
symmetry information in preference to the above space-group names.
They are only intended as comments.
;
 
loop_
 _space_group_symop_operation_xyz
 'x, y, z'
 '-x, -y, -z'
 
_cell_length_a                    7.032(2)
_cell_length_b                    7.045(4)
_cell_length_c                    6.5737(19)
_cell_angle_alpha                 92.51(3)
_cell_angle_beta                  101.19(2)
_cell_angle_gamma                 119.814(17)
_cell_volume                      273.4(2)
_cell_formula_units_Z             4
_cell_measurement_temperature     296(2)
_cell_measurement_reflns_used     3056
_cell_measurement_theta_min       3.36
_cell_measurement_theta_max       26.42
 

_exptl_special_details
;
The crystal was immersed in a film of perfluoropolyether oil, mounted on a 
polyimide microloop (MicroMounts of MiTeGen) and transferred to stream of 
cold nitrogen (Oxford Cryostream 700).
;
_exptl_crystal_description        block
_exptl_crystal_colour             colourless
_exptl_crystal_density_meas       ?
_exptl_crystal_density_method     ?
_exptl_crystal_density_diffrn     1.502          
_exptl_crystal_F_000              128
_exptl_transmission_factor_min    ?
_exptl_transmission_factor_max    ?
_exptl_crystal_size_max           0.416
_exptl_crystal_size_mid           0.309
_exptl_crystal_size_min           0.302
_exptl_absorpt_coefficient_mu     0.155
_shelx_estimated_absorpt_T_min    0.938
_shelx_estimated_absorpt_T_max    0.955
_exptl_absorpt_correction_type    multi-scan
_exptl_absorpt_correction_T_min   0.6658
_exptl_absorpt_correction_T_max   0.7454
_exptl_absorpt_process_details    'SadAbs 2016/2 (Bruker AXS)'
_exptl_absorpt_special_details    ?
loop_
 _exptl_crystal_face_index_h
 _exptl_crystal_face_index_k
 _exptl_crystal_face_index_l
 _exptl_crystal_face_perp_dist
   -2.00    2.00    1.00    0.0330
    1.00   -1.00    1.00    0.1360
    1.00    2.00    0.00    0.1820
    2.00    1.00    1.00    0.2070
    0.00    3.00   -1.00    0.1290
    0.00   -3.00    1.00    0.1050
    0.00   -3.00   -2.00    0.1710
    0.00    3.00    2.00    0.1120
   -1.00    0.00   -2.00    0.1830
   -3.00   -1.00   -2.00    0.1990
   -2.00   -2.00   -1.00    0.1730
   -1.00   -3.00    0.00    0.0870
    1.00   -2.00    0.00    0.1490
    1.00   -3.00   -3.00    0.1540
   -1.00    1.00   -2.00    0.1460
    0.00    0.00    1.00    0.0700
    3.00   -1.00   -2.00    0.1660
   -3.00    1.00    2.00    0.0280
    0.00    1.00   -2.00    0.1610

_diffrn_ambient_environment       N~2~
_diffrn_ambient_temperature       296(2)
_diffrn_radiation_wavelength      0.71073
_diffrn_radiation_type            MoK\a
_diffrn_radiation_monochromator   'multi-layer mirror'
_diffrn_source                    'rotating-anode X-ray tube'
_diffrn_source_type               'Nonius FR-591'
_diffrn_measurement_device        'four-circle diffractometer'
_diffrn_measurement_device_type   'Bruker X8-APEX II'
_diffrn_measurement_method        '\f and \w scans'
_diffrn_detector                  CCD
_diffrn_detector_type             Apex2
_diffrn_detector_area_resol_mean  8.333
_diffrn_reflns_number             4287
_diffrn_reflns_av_unetI/netI      0.0216
_diffrn_reflns_av_R_equivalents   0.0275
_diffrn_reflns_limit_h_min        -8
_diffrn_reflns_limit_h_max        8
_diffrn_reflns_limit_k_min        -8
_diffrn_reflns_limit_k_max        5
_diffrn_reflns_limit_l_min        -8
_diffrn_reflns_limit_l_max        8
_diffrn_reflns_theta_min          3.203
_diffrn_reflns_theta_max          26.368
_diffrn_reflns_theta_full         25.242
_diffrn_measured_fraction_theta_max   0.983
_diffrn_measured_fraction_theta_full  0.981
_diffrn_reflns_Laue_measured_fraction_max    0.983
_diffrn_reflns_Laue_measured_fraction_full   0.981
_diffrn_reflns_point_group_measured_fraction_max   0.983
_diffrn_reflns_point_group_measured_fraction_full  0.981
_reflns_number_total              1100
_reflns_number_gt                 1016
_reflns_threshold_expression      'I > 2\s(I)'
_reflns_Friedel_coverage          0.000
_reflns_Friedel_fraction_max      .
_reflns_Friedel_fraction_full     .
 
_reflns_special_details
;
 Reflections were merged by SHELXL according to the crystal
 class for the calculation of statistics and refinement.
 
 _reflns_Friedel_fraction is defined as the number of unique
 Friedel pairs measured divided by the number that would be
 possible theoretically, ignoring centric projections and
 systematic absences.
;
 
_computing_data_collection        'BIS 2011.8 / APEX2 ver. 2014.9 (Bruker AXS)'
_computing_cell_refinement        'Saint+ ver. V8.38A (Bruker AXS)'
_computing_data_reduction         'Saint+ ver. V8.38A (Bruker AXS)'
_computing_structure_solution     'SHELXT (Sheldrick, 2014)'
_computing_structure_refinement   'SHELXL-2018/3 (Sheldrick, 2018)'
_computing_molecular_graphics     'ShelXLe (Huebschle et all, 2011)'
_computing_publication_material   'SHELXL-2018/3 (Sheldrick, 2018)'

_refine_special_details           ?
_refine_ls_structure_factor_coef  Fsqd
_refine_ls_matrix_type            full
_refine_ls_weighting_scheme       calc
_refine_ls_weighting_details
'w=1/[\s^2^(Fo^2^)+(0.0656P)^2^+0.1823P] where P=(Fo^2^+2Fc^2^)/3'
_atom_sites_solution_primary      dual
_atom_sites_solution_secondary    difmap
_atom_sites_solution_hydrogens    geom
_refine_ls_hydrogen_treatment     constr
_refine_ls_extinction_method      none
_refine_ls_extinction_coef        .
_refine_ls_number_reflns          1100
_refine_ls_number_parameters      79
_refine_ls_number_restraints      0
_refine_ls_R_factor_all           0.0492
_refine_ls_R_factor_gt            0.0471
_refine_ls_wR_factor_ref          0.1577
_refine_ls_wR_factor_gt           0.1562
_refine_ls_goodness_of_fit_ref    1.247
_refine_ls_restrained_S_all       1.247
_refine_ls_shift/su_max           0.000
_refine_ls_shift/su_mean          0.000
 
loop_
 _atom_site_label
 _atom_site_type_symbol
 _atom_site_fract_x
 _atom_site_fract_y
 _atom_site_fract_z
 _atom_site_U_iso_or_equiv
 _atom_site_adp_type
 _atom_site_occupancy
 _atom_site_site_symmetry_order  
 _atom_site_calc_flag
 _atom_site_refinement_flags_posn
 _atom_site_refinement_flags_adp
 _atom_site_refinement_flags_occupancy
 _atom_site_disorder_assembly
 _atom_site_disorder_group
B1 B 0.6459(4) 0.4252(4) 0.2582(4) 0.0334(6) Uani 1 1 d . . . . .
B2 B 0.3070(4) 0.7573(4) 0.2410(4) 0.0330(6) Uani 1 1 d . . . . .
O1 O 0.4250(3) 0.3014(3) 0.2617(3) 0.0422(5) Uani 1 1 d . . . . .
H1 H 0.368148 0.378998 0.251802 0.063 Uiso 1 1 calc R U . . .
O2 O 0.7697(3) 0.3270(3) 0.2510(3) 0.0401(5) Uani 1 1 d . . . . .
H2 H 0.689537 0.193191 0.248053 0.060 Uiso 1 1 calc R U . . .
O3 O 0.7435(3) 0.6479(3) 0.2606(3) 0.0459(5) Uani 1 1 d . . . . .
H3 H 0.871780 0.698809 0.244387 0.069 Uiso 1 1 calc R U . . .
O4 O 0.5325(3) 0.8835(3) 0.2490(3) 0.0419(5) Uani 1 1 d . . . . .
H4 H 0.586550 0.803784 0.249829 0.063 Uiso 1 1 calc R U . . .
O5 O 0.2119(3) 0.5363(3) 0.2437(3) 0.0408(5) Uani 1 1 d . . . . .
H5 H 0.077074 0.481361 0.239237 0.061 Uiso 1 1 calc R U . . .
O6 O 0.1801(3) 0.8535(3) 0.2323(3) 0.0446(5) Uani 1 1 d . . . . .
H6 H 0.260684 0.987349 0.235777 0.067 Uiso 1 1 calc R U . . .
 
loop_
 _atom_site_aniso_label
 _atom_site_aniso_U_11
 _atom_site_aniso_U_22
 _atom_site_aniso_U_33
 _atom_site_aniso_U_23
 _atom_site_aniso_U_13
 _atom_site_aniso_U_12
B1 0.0298(12) 0.0252(12) 0.0498(14) 0.0094(10) 0.0146(10) 0.0156(10)
B2 0.0250(12) 0.0240(12) 0.0491(14) 0.0064(9) 0.0108(10) 0.0113(10)
O1 0.0268(9) 0.0268(9) 0.0794(13) 0.0138(8) 0.0209(8) 0.0155(7)
O2 0.0270(8) 0.0226(8) 0.0752(12) 0.0112(7) 0.0200(8) 0.0134(7)
O3 0.0317(9) 0.0246(9) 0.0902(14) 0.0177(8) 0.0274(9) 0.0161(7)
O4 0.0257(9) 0.0227(8) 0.0796(13) 0.0124(8) 0.0167(8) 0.0127(7)
O5 0.0253(8) 0.0240(9) 0.0772(12) 0.0121(7) 0.0182(8) 0.0134(7)
O6 0.0300(9) 0.0242(9) 0.0857(13) 0.0120(8) 0.0208(8) 0.0158(7)
 
_geom_special_details
;
 All esds (except the esd in the dihedral angle between two l.s. planes)
 are estimated using the full covariance matrix.  The cell esds are taken
 into account individually in the estimation of esds in distances, angles
 and torsion angles; correlations between esds in cell parameters are only
 used when they are defined by crystal symmetry.  An approximate (isotropic)
 treatment of cell esds is used for estimating esds involving l.s. planes.
;
 
loop_
 _geom_bond_atom_site_label_1
 _geom_bond_atom_site_label_2
 _geom_bond_distance
 _geom_bond_site_symmetry_2
 _geom_bond_publ_flag
B1 O1 1.358(3) . ?
B1 O2 1.360(3) . ?
B1 O3 1.362(3) . ?
B2 O5 1.358(3) . ?
B2 O6 1.358(3) . ?
B2 O4 1.367(3) . ?
O1 H1 0.8200 . ?
O2 H2 0.8200 . ?
O3 H3 0.8200 . ?
O4 H4 0.8200 . ?
O5 H5 0.8200 . ?
O6 H6 0.8200 . ?
 
loop_
 _geom_angle_atom_site_label_1
 _geom_angle_atom_site_label_2
 _geom_angle_atom_site_label_3
 _geom_angle
 _geom_angle_site_symmetry_1
 _geom_angle_site_symmetry_3
 _geom_angle_publ_flag
O1 B1 O2 120.1(2) . . ?
O1 B1 O3 119.9(2) . . ?
O2 B1 O3 119.9(2) . . ?
O5 B2 O6 120.4(2) . . ?
O5 B2 O4 119.6(2) . . ?
O6 B2 O4 120.0(2) . . ?
B1 O1 H1 109.5 . . ?
B1 O2 H2 109.5 . . ?
B1 O3 H3 109.5 . . ?
B2 O4 H4 109.5 . . ?
B2 O5 H5 109.5 . . ?
B2 O6 H6 109.5 . . ?
 
_refine_diff_density_max    0.224
_refine_diff_density_min   -0.223
_refine_diff_density_rms    0.054

_shelx_res_file
;
TITL ZhWu072_AF_a.res in P-1
    ZhWu072_AF_a.res
    created by SHELXL-2018/3 at 17:53:36 on 21-Oct-2021
REM Old TITL ZhWu072_AF in P-1

REM SHELXT solution in P-1
REM R1 0.201,  Rweak 0.006,  Alpha 0.184,  Orientation as input
REM Formula found by SHELXT:  B O3
REM ESDs of unit cell parameters are taken from 32 Monte Carlo simulations
CELL  0.71073   7.0319    7.0446    6.5737   92.511  101.193  119.814
ZERR    4.000   0.0020    0.0043    0.0019    0.028   0.023    0.017
LATT  1
SFAC H B O
UNIT 12 4 12
TEMP 23.000
SIZE 0.302 0.309 0.416
L.S. 10
BOND $H
LIST 4
ACTA
CONF
BOND $H
SHEL 999. 0.8
OMIT -6 4 1
OMIT -1 5 0
OMIT 1 3 0
FMAP 2
PLAN 20
WGHT    0.065600    0.182300
FVAR       2.79934
B1    2    0.645905    0.425166    0.258167    11.00000    0.02984    0.02523 =
         0.04977    0.00939    0.01459    0.01561
B2    2    0.306979    0.757251    0.241008    11.00000    0.02500    0.02398 =
         0.04914    0.00640    0.01078    0.01135
O1    3    0.424963    0.301444    0.261686    11.00000    0.02685    0.02682 =
         0.07944    0.01376    0.02085    0.01550
AFIX 147
H1    1    0.368148    0.378998    0.251802    11.00000   -1.50000
AFIX   0
O2    3    0.769696    0.326989    0.250981    11.00000    0.02699    0.02261 =
         0.07525    0.01124    0.01996    0.01345
AFIX 147
H2    1    0.689537    0.193191    0.248053    11.00000   -1.50000
AFIX   0
O3    3    0.743526    0.647923    0.260595    11.00000    0.03173    0.02458 =
         0.09015    0.01766    0.02740    0.01605
AFIX 147
H3    1    0.871780    0.698809    0.244387    11.00000   -1.50000
AFIX   0
O4    3    0.532453    0.883541    0.248977    11.00000    0.02567    0.02267 =
         0.07964    0.01243    0.01668    0.01267
AFIX 147
H4    1    0.586550    0.803784    0.249829    11.00000   -1.50000
AFIX   0
O5    3    0.211857    0.536262    0.243719    11.00000    0.02526    0.02397 =
         0.07725    0.01207    0.01824    0.01343
AFIX 147
H5    1    0.077074    0.481361    0.239237    11.00000   -1.50000
AFIX   0
O6    3    0.180068    0.853516    0.232309    11.00000    0.03002    0.02417 =
         0.08570    0.01203    0.02079    0.01584
AFIX 147
H6    1    0.260684    0.987349    0.235777    11.00000   -1.50000
AFIX   0
HKLF 4


REM  ZhWu072_AF_a.res in P-1
REM wR2 = 0.157701, GooF = S = 1.24714, Restrained GooF = 1.24714 for all data
REM R1 = 0.047112 for 1016 Fo > 4sig(Fo) and 0.049244 for all 1100 data
REM 79 parameters refined using 0 restraints

END

WGHT      0.0656      0.1823

REM Highest difference peak  0.224,  deepest hole -0.223,  1-sigma level  0.054
Q1    1   0.6425  1.0080  0.2207  11.00000  0.05    0.22
Q2    1   0.2389  0.5581  0.4056  11.00000  0.05    0.21
Q3    1   0.5561  0.8803  0.0796  11.00000  0.05    0.21
Q4    1   0.7770  0.3174  0.4203  11.00000  0.05    0.21
Q5    1   0.7842  0.6545  0.1152  11.00000  0.05    0.20
Q6    1   0.7453  0.3140  0.0799  11.00000  0.05    0.20
Q7    1   0.4847  0.3649  0.1617  11.00000  0.05    0.20
Q8    1   0.5978  0.8764  0.3931  11.00000  0.05    0.19
Q9    1   0.2740  0.9019  0.3986  11.00000  0.05    0.18
Q10   1   0.4436  0.3208  0.4459  11.00000  0.05    0.17
Q11   1   0.2147  0.8843  0.0845  11.00000  0.05    0.17
Q12   1   0.6575  0.6976  0.2254  11.00000  0.05    0.17
Q13   1   0.8808  0.3982  0.2548  11.00000  0.05    0.17
Q14   1   0.7031  0.5362  0.2499  11.00000  0.05    0.16
Q15   1   0.2242  0.4320  0.2258  11.00000  0.05    0.16
Q16   1   0.6900  0.3658  0.2238  11.00000  0.05    0.16
Q17   1   0.1734  0.5408  0.0842  11.00000  0.05    0.16
Q18   1   0.2606  0.6378  0.2090  11.00000  0.05    0.15
Q19   1   0.4163  0.2051  0.2543  11.00000  0.05    0.14
Q20   1   0.4161  0.8261  0.2625  11.00000  0.05    0.12
;
_shelx_res_checksum   74291

_shelx_hkl_file
;
   2   0   0 7696.13  269.77
   2   0   0 7698.73  268.57
  -3   0   0 1931.61   73.39
  -3   0   0 1976.20   73.79
   3   0   0 2135.29   75.39
   3   0   0 2143.29   72.99
   3   0   0 2117.89   73.29
   3   0   0 2224.88   73.59
   3   0   0 2116.89   73.19
  -4   0   0 1193.88   44.60
  -4   0   0 1235.08   44.30
   4   0   0 1263.37   44.00
   4   0   0 1284.47   44.40
   4   0   0 1316.27   44.80
  -5   0   0  329.47   12.30
  -5   0   0  326.37   12.30
  -5   0   0  340.27   11.90
   5   0   0  345.47   13.60
   5   0   0  331.97   13.00
   5   0   0  348.07   12.00
  -6   0   0   37.40    2.30
  -6   0   0   37.50    2.30
   6   0   0   28.90    4.20
   6   0   0   36.00    3.20
   6   0   0   37.20    2.00
  -7   0   0   35.90    3.90
  -7   0   0   29.50    2.30
   7   0   0   23.90    3.10
   7   0   0   25.60    4.50
   7  -1   0   27.10    4.20
   5  -1   0   82.19    4.10
   5  -1   0   79.99    3.10
   5  -1   0   75.69    4.40
  -5   1   0   77.79    3.40
  -5   1   0   78.99    3.40
   4  -1   0  596.84   22.80
   4  -1   0  660.53   22.30
   4  -1   0  643.84   22.10
   4  -1   0  664.03   23.20
  -4   1   0  601.84   22.30
  -4   1   0  641.54   22.40
   3  -1   0 1857.51   65.59
   3  -1   0 2021.70   66.59
   3  -1   0 1897.71   65.49
   3  -1   0 1768.42   65.69
  -3   1   0 1862.41   65.79
  -3   1   0 1873.01   65.79
   2  -1   0  346.87   12.70
   2  -1   0  354.86   12.30
   2  -1   0  345.67   12.30
   2  -1   0  340.77   12.50
   2  -1   0  366.06   12.30
  -2   1   0  348.57   12.50
  -2   1   0  349.27   12.30
  -2   1   0  334.87   12.40
  -2   1   0  365.36   12.20
  -2   1   0  351.16   12.70
   1  -1   0 3681.53  128.39
  -1  -1   0  694.13   23.40
  -1  -1   0  690.13   23.10
  -1  -1   0  625.14   23.30
  -1  -1   0  687.53   23.30
  -1  -1   0  620.34   23.40
   1   1   0  657.73   23.20
   1   1   0  668.53   23.30
   1   1   0  647.04   23.40
   1   1   0  661.53   23.20
   1   1   0  671.83   23.30
  -2  -1   0 9999.00  336.37
  -2  -1   0 9543.45  337.27
   2   1   0 9382.46  336.47
  -3  -1   0 2779.92  102.69
  -3  -1   0 2969.60  102.59
   3   1   0 2882.11  101.29
   3   1   0 3106.79  102.19
   3   1   0 2857.11  102.49
   3   1   0 2859.81  104.09
  -4  -1   0    7.00    0.80
   4   1   0    9.40    2.30
   4   1   0    4.10    1.40
  -5  -1   0  737.03   26.40
  -5  -1   0  755.02   26.00
  -5  -1   0  740.13   26.50
   5   1   0  752.82   26.00
   5   1   0  732.03   27.70
  -6  -1   0  459.25   16.60
  -6  -1   0  459.25   16.70
   6   1   0  439.16   18.10
   8  -2   0  188.08    7.10
   8  -2   0  188.38    8.60
   8  -2   0  183.38    9.60
   7  -2   0  131.39    7.00
   7  -2   0  138.29    6.50
   7  -2   0  130.39    5.10
   6  -2   0  174.28    8.10
   6  -2   0  173.58    7.60
   6  -2   0  173.88    6.50
  -6   2   0  175.98    6.80
  -6   2   0  180.58    6.80
   5  -2   0  133.59    4.90
   5  -2   0  132.29    5.80
   5  -2   0  128.29    6.20
   5  -2   0  135.39    5.00
  -5   2   0  138.49    5.20
  -5   2   0  133.59    5.20
   4  -2   0   17.30    2.00
   4  -2   0   16.10    1.60
  -4   2   0   17.70    1.10
   2  -2   0  349.27   12.70
   2  -2   0  343.47   12.50
   2  -2   0  383.06   12.60
   2  -2   0  338.97   13.00
  -2   2   0  342.07   12.40
  -2   2   0  375.46   12.70
   1  -2   0   48.30    1.90
   1  -2   0   46.20    2.20
   1  -2   0   49.50    2.10
  -1   2   0   53.59    1.90
  -1   2   0   46.20    2.30
   0  -2   0 1467.95   52.59
   0  -2   0 1482.75   52.29
   0  -2   0 1498.25   51.69
   0  -2   0 1457.15   52.29
   0  -2   0 1522.15   53.19
   0   2   0 1441.06   52.89
   0   2   0 1507.95   52.39
  -1  -2   0 1097.59   38.60
  -1  -2   0 1136.69   38.30
  -1  -2   0 1125.29   37.90
  -1  -2   0 1074.59   38.40
  -1  -2   0 1003.80   39.20
   1   2   0 1038.50   37.90
   1   2   0 1114.69   38.10
  -2  -2   0  132.69    5.20
  -2  -2   0  132.19    4.90
  -2  -2   0  135.09    5.20
  -2  -2   0  139.79    4.70
   2   2   0  136.59    4.90
   2   2   0  121.79    5.70
   2   2   0  130.99    4.80
  -3  -2   0   71.89    2.50
  -3  -2   0   67.69    3.20
  -3  -2   0   65.39    3.20
  -3  -2   0   67.09    2.80
   3   2   0   63.29    3.80
   3   2   0   68.49    2.60
   3   2   0   70.49    2.90
  -4  -2   0   18.70    1.20
  -4  -2   0   13.00    1.60
  -4  -2   0   15.10    1.80
   5   2   0    7.00    2.10
  -6  -2   0   16.30    2.10
  -6  -2   0   16.60    2.10
   8  -3   0  120.09    6.40
   8  -3   0  115.29    4.70
   8  -3   0  123.89    7.20
   7  -3   0  194.68    7.20
   7  -3   0  192.88    9.10
   7  -3   0  193.18    8.40
   6  -3   0 3286.17  118.49
   6  -3   0 3341.77  115.79
   6  -3   0 3309.17  115.59
   5  -3   0  176.78    7.30
   5  -3   0  182.28    7.90
   4  -3   0 1539.35   55.99
   4  -3   0 1585.64   55.49
   4  -3   0 1604.44   55.49
  -4   3   0 1602.74   55.39
   3  -3   0  541.65   18.60
   3  -3   0  520.05   19.50
   3  -3   0  523.65   18.70
   3  -3   0  523.85   19.00
  -3   3   0  547.95   18.60
   2  -3   0  950.80   32.80
   2  -3   0  881.61   33.30
   2  -3   0  944.91   32.90
  -2   3   0  969.70   32.90
   1  -3   0  974.30   35.80
   1  -3   0  971.10   35.20
   1  -3   0  999.60   35.30
  -1   3   0  990.70   35.10
  -1   3   0 1060.49   35.00
   0  -3   0  105.09    4.40
   0  -3   0  107.59    4.30
   0  -3   0   93.09    4.00
   0   3   0  123.09    4.50
  -1  -3   0  133.69    5.10
  -1  -3   0  140.19    5.40
  -2  -3   0   31.20    1.70
  -2  -3   0   29.00    2.00
  -2  -3   0   33.40    1.40
  -2  -3   0   24.90    2.10
   2   3   0   37.90    1.40
   2   3   0   42.30    3.00
  -3  -3   0  567.44   19.90
  -3  -3   0  510.35   19.90
  -3  -3   0  578.84   19.60
  -4  -3   0   15.10    1.90
  -4  -3   0   15.20    1.90
   4   3   0   24.90    3.30
  -5  -3   0   57.79    3.40
  -5  -3   0   58.49    3.40
   5   3   0   69.49    5.10
   8  -4   0   37.50    2.00
   8  -4   0   43.10    4.50
   8  -4   0   36.00    3.50
   7  -4   0  124.29    5.90
   7  -4   0  118.89    4.70
   7  -4   0  117.79    6.50
   6  -4   0   17.30    2.80
   6  -4   0   11.80    1.70
   5  -4   0   32.70    2.40
   5  -4   0   33.90    1.80
  -5   4   0   27.10    1.30
   4  -4   0 1898.91   66.49
   4  -4   0 1877.91   67.59
   4  -4   0 1867.71   67.19
   4  -4   0 1872.71   66.49
  -4   4   0 1985.90   67.09
   3  -4   0 2134.09   73.19
   3  -4   0 2062.09   73.19
   3  -4   0 2044.10   72.99
   2  -4   0  209.48    7.80
   2  -4   0  199.48    7.50
   2  -4   0  213.68    7.70
   2  -4   0  202.18    7.70
  -2   4   0  198.38    8.20
   1  -4   0 2627.54   82.69
   1  -4   0 2294.87   83.49
   1  -4   0 2220.88   83.49
   1  -4   0 2254.47   82.99
  -1   4   0 2437.96   82.69
   0  -4   0 1068.29   38.80
   0  -4   0 1213.58   38.50
   0  -4   0 1036.00   39.10
   0  -4   0 1101.79   38.90
  -1  -4   0  326.77   12.50
  -1  -4   0  325.67   12.50
  -1  -4   0  324.97   12.30
  -1  -4   0  374.86   11.90
  -2  -4   0   88.99    3.90
  -2  -4   0   89.79    4.20
  -2  -4   0   86.49    4.00
  -3  -4   0   51.09    2.60
  -3  -4   0   45.30    2.90
  -3  -4   0   44.60    2.90
   3   4   0   48.20    4.00
  -4  -4   0    2.00    1.10
  -4  -4   0    1.80    1.10
  -4  -4   0    6.00    1.20
   4   4   0    4.10    2.40
   8  -5   0  121.39    4.80
   8  -5   0  118.19    7.00
   8  -5   0  131.69    6.50
   7  -5   0    8.60    2.40
   6  -5   0  480.45   18.00
   6  -5   0  499.35   17.30
   6  -5   0  451.05   18.70
   5  -5   0  733.83   25.70
   5  -5   0  711.63   26.20
   5  -5   0  719.53   27.00
   4  -5   0  993.00   35.80
   4  -5   0  951.70   34.30
   4  -5   0  994.30   34.90
   4  -5   0  984.30   34.60
   3  -5   0 1432.06   50.69
   3  -5   0 1385.86   50.29
   3  -5   0 1502.95   50.09
   3  -5   0 1404.46   50.29
   2  -5   0  359.06   12.80
   2  -5   0  340.07   12.90
   2  -5   0  354.86   12.80
   1  -5   0   97.69    4.10
   1  -5   0  100.89    4.30
   0  -5   0  729.63   25.90
   0  -5   0  740.33   25.90
   0  -5   0  712.93   26.00
  -1  -5   0  503.95   18.10
  -1  -5   0  491.45   17.80
  -1  -5   0  479.45   17.90
  -2  -5   0  322.57   12.30
  -2  -5   0  325.57   12.10
  -2  -5   0  315.07   12.00
  -3  -5   0  101.09    4.50
  -3  -5   0  100.19    4.70
  -3  -5   0   92.19    4.80
   8  -6   0   11.30    3.10
   7  -6   0   43.30    4.50
   7  -6   0   49.00    3.60
   6  -6   0   52.69    4.60
   6  -6   0   59.29    3.70
   6  -6   0   60.39    3.10
   5  -6   0  193.68    7.30
   5  -6   0  199.38    8.30
   5  -6   0  191.78    9.20
   5  -6   0  206.68    7.80
   4  -6   0  277.67   11.30
   4  -6   0  295.97   10.70
   4  -6   0  287.57   11.00
   4  -6   0  298.27   10.90
   3  -6   0 3282.17  114.39
   3  -6   0 3349.17  114.09
   3  -6   0 3262.87  114.29
   3  -6   0 3119.79  114.39
   2  -6   0   32.00    2.00
   2  -6   0   20.50    2.20
   2  -6   0   28.30    2.20
   1  -6   0  649.83   24.00
   1  -6   0  707.93   24.00
   1  -6   0  652.53   24.10
   0  -6   0  180.48    7.10
   0  -6   0  176.08    7.20
   0  -6   0  173.08    7.20
  -1  -6   0   20.70    1.90
  -1  -6   0   20.50    2.00
  -1  -6   0   16.50    2.20
  -2  -6   0  402.16   15.60
  -2  -6   0  415.36   15.80
  -2  -6   0  433.96   15.60
   8  -7   0   46.50    2.50
   8  -7   0   47.70    5.20
   8  -7   0   47.80    4.10
   7  -7   0   16.80    3.60
   7  -7   0   18.20    2.60
   6  -7   0   23.40    2.20
   5  -7   0    1.70    0.80
   5  -7   0    2.00    1.20
   5  -7   0    1.70    1.40
   5  -7   0    1.50    2.10
   4  -7   0    7.50    1.30
   4  -7   0    5.50    1.30
   4  -7   0    5.20    1.50
   3  -7   0    9.70    1.50
   3  -7   0   10.50    1.60
   3  -7   0    5.30    1.60
   3  -7   0    6.90    2.40
   2  -7   0    0.40    1.10
   2  -7   0    1.10    1.00
   2  -7   0    1.60    1.10
   1  -7   0  179.48    7.90
   1  -7   0  195.78    8.00
   1  -7   0  206.18    7.70
   0  -7   0   75.59    4.00
   0  -7   0   57.79    3.50
   0  -7   0   59.99    3.70
   7  -8   0    4.00    1.90
   7  -8   0   -0.40    2.90
   6  -8   0  256.57   10.80
   6  -8   0  246.88   12.00
   6  -8   0  250.57   10.20
   5  -8   0   74.39    5.60
   5  -8   0   69.29    4.00
   5  -8   0   75.29    4.60
   4  -8   0   10.50    1.50
   4  -8   0   11.00    1.80
   4  -8   0    9.80    2.10
   3  -8   0   36.80    3.20
   3  -8   0   32.00    2.70
   2  -8   0   34.30    3.10
   2  -8   0   33.10    2.70
   1  -8   0    0.60    1.30
   1  -8   0    2.10    1.40
   1  -8   1  217.68    8.80
   1  -8   1  208.98    8.90
   2  -8   1   45.10    2.80
   2  -8   1   34.20    3.00
   3  -8   1  221.48    8.90
   3  -8   1  209.48    8.70
   3  -8   1  214.78    9.20
   4  -8   1   22.20    2.60
   4  -8   1   24.20    2.50
   4  -8   1   20.50    2.00
   5  -8   1  141.79    8.10
   5  -8   1  157.18    6.60
   5  -8   1  149.19    7.10
   5  -8   1  154.48    6.50
   6  -8   1  234.38    9.30
   6  -8   1  225.18   11.20
   6  -8   1  227.18    9.90
  -1  -7   1    7.50    1.60
  -1  -7   1   10.20    1.80
   0  -7   1  117.59    5.50
   0  -7   1  104.79    5.40
   0  -7   1  122.69    5.20
   1  -7   1  593.94   21.30
   1  -7   1  542.35   20.80
   1  -7   1  586.64   21.20
   3  -7   1   84.59    4.70
   3  -7   1  109.29    4.30
   3  -7   1  100.59    4.90
   3  -7   1   99.69    4.40
   3  -7   1   95.29    4.70
   4  -7   1  517.95   20.60
   4  -7   1  505.35   19.10
   4  -7   1  546.85   19.40
   4  -7   1  523.15   19.50
   4  -7   1  538.65   19.00
   4  -7   1  504.05   19.00
   5  -7   1  423.26   15.40
   5  -7   1  421.16   16.00
   5  -7   1  394.36   15.30
   5  -7   1  431.86   15.90
   5  -7   1  411.26   17.00
   6  -7   1   22.20    1.50
   6  -7   1   16.30    3.40
   6  -7   1   27.00    2.70
   7  -7   1   99.39    4.10
   7  -7   1  108.39    6.80
   7  -7   1  103.79    5.50
  -2  -6   1    2.60    1.30
  -2  -6   1    3.10    1.20
  -2  -6   1    1.00    1.40
  -1  -6   1   58.69    3.10
  -1  -6   1   59.19    3.60
   0  -6   1   27.20    1.90
   0  -6   1   24.30    2.60
   0  -6   1   27.40    2.70
   1  -6   1  196.38    8.40
   1  -6   1  209.78    8.00
   1  -6   1  213.08    8.50
   3  -6   1 2554.54   87.79
   3  -6   1 2498.85   88.59
   3  -6   1 2651.14   87.89
   3  -6   1 2468.95   88.69
   3  -6   1 2383.86   87.59
   4  -6   1  299.97   12.50
   4  -6   1  293.27   11.50
   4  -6   1  299.37   11.50
   4  -6   1  294.47   11.30
   4  -6   1  289.77   10.90
   5  -6   1  366.56   13.90
   5  -6   1  363.66   14.90
   5  -6   1  354.46   13.40
   5  -6   1  360.36   13.20
   6  -6   1  211.08    7.90
   6  -6   1  203.78    8.60
   6  -6   1  201.48    9.60
   6  -6   1  200.58    7.60
   7  -6   1  480.85   19.50
   7  -6   1  501.65   18.40
   7  -6   1  465.65   17.20
   8  -6   1   10.10    1.30
   8  -6   1   12.20    3.20
   8  -6   1    9.10    2.20
  -3  -5   1   89.39    4.50
  -3  -5   1   87.09    3.90
  -3  -5   1   83.99    4.50
  -2  -5   1  130.69    5.70
  -2  -5   1  121.69    5.60
  -2  -5   1  124.99    5.20
  -1  -5   1   93.39    4.60
  -1  -5   1   93.69    4.70
  -1  -5   1   92.19    4.00
   0  -5   1   57.49    3.40
   0  -5   1   61.69    3.50
   0  -5   1   59.39    2.80
   1  -5   1    1.50    1.20
   1  -5   1    1.70    1.00
   2  -5   1    3.30    1.30
   2  -5   1    3.00    1.10
   2  -5   1    2.70    0.70
   3  -5   1   36.00    1.90
   3  -5   1   36.90    2.30
   3  -5   1   38.00    2.70
   3  -5   1   36.30    2.40
   4  -5   1  122.19    5.30
   4  -5   1  123.69    6.20
   4  -5   1  119.39    4.80
   4  -5   1  122.49    5.40
   5  -5   1  137.29    5.90
   5  -5   1  138.19    5.80
   5  -5   1  128.19    6.70
   5  -5   1  136.89    5.30
   5  -5   1  135.69    5.10
   6  -5   1  175.48    8.30
   6  -5   1  176.18    7.40
   6  -5   1  167.28    6.40
   7  -5   1    3.70    0.80
   7  -5   1    2.20    1.50
   7  -5   1    2.50    2.20
   8  -5   1  102.49    5.50
   8  -5   1  106.49    6.60
   8  -5   1  104.19    4.30
   4   4  -1   31.10    3.70
  -4  -4   1   35.10    2.60
  -4  -4   1   37.40    2.80
  -4  -4   1   34.50    2.10
   3   4  -1  382.26   15.30
  -3  -4   1  376.36   14.40
  -3  -4   1  394.96   14.10
  -3  -4   1  395.36   14.60
  -2  -4   1  769.82   28.60
  -2  -4   1  810.22   28.20
  -2  -4   1  816.12   28.70
  -1  -4   1  784.12   27.20
  -1  -4   1  755.92   27.60
  -1  -4   1  777.12   27.70
   0  -4   1 1218.08   40.60
   0  -4   1 1155.38   41.00
   0  -4   1 1115.49   40.90
   0  -4   1 1156.58   40.90
   1  -4   1 1339.47   44.60
   1  -4   1 1216.28   44.70
   1  -4   1 1264.67   45.50
   1  -4   1 1261.37   44.80
   2  -4   1   76.59    3.10
   2  -4   1   78.69    3.60
   2  -4   1   77.49    3.80
   3  -4   1  287.37   11.20
   3  -4   1  296.17   10.70
   3  -4   1  313.67   11.80
   3  -4   1  295.47   11.00
   4  -4   1  131.39    5.10
   4  -4   1  144.39    6.40
   4  -4   1  134.29    5.60
   5  -4   1   18.30    2.70
   5  -4   1   12.70    1.70
   5  -4   1   16.20    1.40
   5  -4   1   16.30    1.10
   6  -4   1    2.10    0.60
   6  -4   1    1.00    1.20
   6  -4   1    1.20    1.80
   7  -4   1    4.10    1.50
   7  -4   1    7.10    2.40
   7  -4   1    6.40    1.00
   8  -4   1   -1.20    0.80
   8  -4   1    1.70    2.50
   8  -4   1   -0.60    1.60
   5   3  -1  148.99    7.70
  -5  -3   1  158.38    6.50
  -5  -3   1  150.78    6.00
  -5  -3   1  158.08    6.70
   4   3  -1   92.79    5.30
  -4  -3   1   91.29    4.40
  -4  -3   1   92.19    3.90
  -4  -3   1   93.59    4.30
   3   3  -1 4769.32  171.28
  -3  -3   1 4889.31  170.78
  -3  -3   1 4870.01  170.98
   2   3  -1 1183.68   44.70
   2   3  -1 1305.67   44.00
  -2  -3   1 1297.97   44.20
  -2  -3   1 1248.48   44.50
  -2  -3   1 1274.27   44.50
   1   3  -1 2214.78   79.99
  -1  -3   1 2233.48   81.69
  -1  -3   1 2368.36   80.09
  -1  -3   1 2327.17   80.49
   0   3  -1 2699.23   89.79
   0  -3   1 2597.74   88.09
   0  -3   1 2615.54   90.29
   0  -3   1 2443.16   89.79
   0  -3   1 2409.16   89.89
   0  -3   1 2460.15   89.09
   1  -3   1 8267.57  289.27
   2  -3   1 3042.90  106.39
   2  -3   1 3031.90  107.49
   2  -3   1 3057.39  109.79
  -3   3  -1  625.54   21.30
   3  -3   1  590.44   21.40
   3  -3   1  613.44   21.20
   3  -3   1  579.84   21.90
   3  -3   1  603.44   21.30
   4  -3   1 1342.67   47.10
   4  -3   1 1307.27   47.70
   4  -3   1 1427.46   47.00
   4  -3   1 1291.97   47.00
   5  -3   1  158.58    5.90
   5  -3   1  156.78    7.30
   5  -3   1  154.98    6.60
   5  -3   1  169.28    5.90
   6  -3   1  865.91   31.40
   6  -3   1  880.71   30.50
   6  -3   1  869.31   32.10
   7  -3   1   30.10    2.80
   7  -3   1   32.60    3.80
   7  -3   1   30.80    1.80
   8  -3   1    0.90    1.80
   8  -3   1    1.30    1.10
   8  -3   1    1.20    2.40
  -6  -2   1   19.00    2.00
  -6  -2   1   21.80    2.20
  -5  -2   1   23.10    2.20
  -5  -2   1   17.10    1.40
  -5  -2   1   16.60    1.80
  -4  -2   1   56.39    3.10
   3   2  -1  200.58    7.60
  -3  -2   1  169.38    7.20
   2   2  -1  172.78    6.10
   2   2  -1  161.68    6.70
  -2  -2   1  163.78    6.00
  -2  -2   1  160.78    6.50
  -2  -2   1  162.08    6.40
   1   2  -1 3768.12  128.89
   1   2  -1 3982.30  129.59
   1   2  -1 3614.64  130.59
   1   2  -1 3738.93  129.69
  -1  -2   1 3565.64  128.49
  -1  -2   1 3448.56  131.09
  -1  -2   1 3734.83  129.79
  -1  -2   1 3854.81  128.99
  -1  -2   1 3405.86  129.29
   0   2  -1 6693.33  228.18
   0  -2   1 6333.87  228.18
  -2   2  -1 7327.97  254.87
  -3   2  -1 7349.06  242.18
   3  -2   1 6576.14  242.18
   3  -2   1 6884.61  245.18
   4  -2   1  302.27   10.10
   4  -2   1  276.57   10.50
   4  -2   1  278.47   10.00
   4  -2   1  273.07   11.10
  -5   2  -1  411.16   14.90
   5  -2   1  413.76   15.20
   5  -2   1  409.36   14.50
   5  -2   1  409.76   15.90
  -6   2  -1  648.14   23.10
   6  -2   1  636.44   24.40
   6  -2   1  636.44   22.70
   6  -2   1  654.63   23.60
   7  -2   1  110.99    5.50
   7  -2   1  112.39    6.60
   7  -2   1  115.59    4.60
   7   1  -1   44.70    4.50
  -7  -1   1   36.40    2.80
   6   1  -1   67.19    4.50
   6   1  -1   65.09    4.90
  -6  -1   1   64.29    3.40
  -6  -1   1   69.99    3.50
   5   1  -1   77.59    3.10
   5   1  -1   78.99    5.00
   5   1  -1   78.89    4.40
   2   1  -1 1099.99   37.00
   2   1  -1  957.80   36.50
   2   1  -1 1137.99   36.30
   2   1  -1 1183.08   36.70
   2   1  -1  970.90   36.50
  -2  -1   1 1085.19   36.40
  -2  -1   1 1023.60   36.60
  -2  -1   1 1010.90   36.60
  -2  -1   1  968.30   36.80
  -2  -1   1  959.80   36.50
   1   1  -1  208.38    7.70
   1   1  -1  230.08    8.00
   1   1  -1  194.48    7.70
   1   1  -1  244.28    8.10
   1   1  -1  200.58    7.80
  -1  -1   1  214.18    7.90
  -1  -1   1  214.18    7.80
  -1  -1   1  224.68    8.00
  -1  -1   1  210.38    7.80
  -1  -1   1  199.38    7.70
   0   1  -1 1119.69   37.80
   0   1  -1 1035.50   37.10
   0   1  -1 1078.19   36.40
   0  -1   1 1037.80   37.30
   0  -1   1  992.30   36.80
   0  -1   1 1020.50   36.40
  -1   1  -1 2546.25   89.29
  -1   1  -1 2521.35   87.59
  -1   1  -1 2580.84   87.39
   1  -1   1 2465.25   88.99
   1  -1   1 2466.35   87.39
  -2   1  -1  202.48    7.80
  -2   1  -1  213.38    7.20
  -2   1  -1  212.68    7.40
  -2   1  -1  193.48    7.50
   2  -1   1  214.38    7.30
   2  -1   1  200.08    7.40
   2  -1   1  198.08    7.80
   2  -1   1  207.08    7.30
   2  -1   1  208.98    7.40
  -3   1  -1 1899.91   64.79
  -3   1  -1 1759.12   64.39
   3  -1   1 1935.51   64.09
   3  -1   1 1751.22   65.39
   3  -1   1 1828.22   64.79
   3  -1   1 1762.32   63.79
  -4   1  -1  883.21   31.30
   4  -1   1  902.41   31.60
   4  -1   1  897.61   31.00
   4  -1   1  877.01   32.10
  -5   1  -1  686.93   24.30
   5  -1   1  687.53   23.90
   5  -1   1  686.93   25.30
   5  -1   1  663.83   24.50
  -6   1  -1  290.77   10.90
   6  -1   1  282.27   12.30
   6  -1   1  283.37   11.30
   6  -1   1  284.27   10.40
   7  -1   1    5.10    1.20
   7  -1   1    1.00    3.10
   7  -1   1    2.70    1.80
   7   0  -1  103.79    6.70
   7   0  -1  100.19    5.80
  -7   0   1  100.59    4.60
   6   0  -1   88.59    4.90
   6   0  -1   84.19    5.50
   6   0  -1   86.09    3.30
  -6   0   1   79.19    3.80
  -6   0   1   85.09    3.70
   5   0  -1  364.46   12.30
   5   0  -1  346.87   13.40
   5   0  -1  350.16   13.70
  -5   0   1  332.37   12.80
  -5   0   1  350.06   12.60
   4   0  -1  662.13   24.30
   4   0  -1  683.63   23.40
   4   0  -1  656.53   24.40
  -4   0   1  632.44   23.90
  -4   0   1  687.93   23.70
  -4   0   1  719.63   24.00
   3   0  -1  422.56   14.00
   3   0  -1  351.46   14.10
   3   0  -1  371.56   14.20
   3   0  -1  424.86   14.00
  -3   0   1  379.86   13.70
  -3   0   1  387.76   14.30
  -3   0   1  356.56   13.90
  -3   0   1  399.56   13.70
  -3   0   1  381.76   13.90
   2   0  -1  686.13   22.50
   2   0  -1  590.94   22.50
   2   0  -1  665.23   22.40
   2   0  -1  721.83   22.50
   2   0  -1  581.64   22.50
  -2   0   1  633.94   22.30
  -2   0   1  610.14   22.40
  -2   0   1  620.74   22.50
  -2   0   1  665.43   22.30
  -2   0   1  611.94   22.40
  -2   0   1  619.94   22.50
   1   0  -1  174.98    6.50
   1   0  -1  181.78    6.50
   1   0  -1  178.88    6.60
   1   0  -1  182.08    6.60
   1   0  -1  193.28    6.60
   1   0  -1  173.38    6.30
  -1   0   1  188.08    6.50
  -1   0   1  185.28    6.60
  -1   0   1  172.98    6.60
  -1   0   1  181.08    6.60
  -1   0   1  186.68    6.60
   0   0  -1    0.30    0.20
   0   0  -1    0.10    0.40
   0   0  -1    0.40    0.20
   0   0  -1    0.90    0.40
   0   0  -1    0.20    0.30
   0   0   1    0.10    0.40
   0   0   1    0.20    0.40
   0   0   1    0.90    0.30
   0   0   1    0.30    0.20
   0   0   1   -0.20    0.20
   0   0   1   -0.30    0.30
  -1   0  -1   12.30    0.80
  -1   0  -1    9.60    0.90
  -1   0  -1   10.80    1.10
  -1   0  -1   13.80    0.70
  -1   0  -1    9.90    0.70
   1   0   1   11.20    0.90
   1   0   1   11.70    0.70
   1   0   1   14.40    1.40
   1   0   1   11.50    0.80
   1   0   1    9.60    0.60
   1   0   1   10.40    0.70
  -2   0  -1  634.34   22.80
  -2   0  -1  667.43   22.20
  -2   0  -1  610.34   22.30
  -2   0  -1  637.64   22.40
  -2   0  -1  627.84   22.40
  -2   0  -1  611.74   22.30
   2   0   1  625.84   22.40
   2   0   1  652.53   22.20
   2   0   1  608.94   22.40
   2   0   1  626.74   22.80
   2   0   1  691.23   22.30
  -3   0  -1  313.67   11.00
  -3   0  -1  297.17   10.70
  -3   0  -1  283.57   10.80
   3   0   1  298.77   11.50
   3   0   1  296.17   10.50
   3   0   1  293.57   10.90
  -4   0  -1  302.67   11.10
  -4   0  -1  290.87   10.90
   4   0   1  299.87   10.70
   4   0   1  307.07   11.40
   4   0   1  302.27   12.10
  -5   0  -1  174.48    7.10
  -5   0  -1  179.18    6.90
   5   0   1  175.18    8.50
   5   0   1  182.08    7.50
   5   0   1  179.68    6.60
  -6   0  -1   11.80    1.50
  -6   0  -1    9.40    1.70
   6   0   1   13.70    1.30
   6   0   1   11.10    3.40
  -7   0  -1   59.99    3.80
   7   0   1   59.49    2.80
   7   0   1   45.40    5.60
   8  -1  -1    2.60    2.20
   8  -1  -1   -1.10    3.20
  -8   1   1    3.70    1.10
   7  -1  -1   18.60    2.60
   7  -1  -1   15.80    1.20
   7  -1  -1   19.20    3.10
  -7   1   1   18.30    1.90
   6  -1  -1  485.35   18.30
   6  -1  -1  498.45   17.00
   6  -1  -1  475.35   18.60
  -6   1   1  496.85   17.30
  -6   1   1  467.65   17.50
   5  -1  -1 1124.79   38.30
   5  -1  -1 1072.29   38.80
   5  -1  -1 1064.69   38.00
   5  -1  -1 1097.29   39.10
  -5   1   1 1162.78   38.20
  -5   1   1 1023.30   38.10
  -5   1   1 1078.59   38.10
   4  -1  -1 1919.41   62.99
   4  -1  -1 1717.93   63.39
   4  -1  -1 1761.02   65.19
  -4   1   1 1827.42   63.29
  -4   1   1 1770.92   63.89
  -4   1   1 1863.61   63.59
   3  -1  -1 3410.96  108.39
   3  -1  -1 2945.41  108.09
   3  -1  -1 3290.57  107.89
   3  -1  -1 2934.71  108.99
   3  -1  -1 2790.92  107.79
  -3   1   1 3131.69  109.79
  -3   1   1 2872.31  107.39
  -3   1   1 3170.98  110.29
  -3   1   1 3039.80  108.09
  -3   1   1 3037.50  107.49
   2  -1  -1  434.66   14.60
   2  -1  -1  402.86   14.80
   2  -1  -1  414.96   14.70
   2  -1  -1  404.06   14.90
   2  -1  -1  430.16   14.60
  -2   1   1  394.36   14.50
  -2   1   1  414.46   14.90
  -2   1   1  418.36   14.70
  -2   1   1  414.46   14.60
  -2   1   1  415.56   14.70
   1  -1  -1 1344.57   49.30
   1  -1  -1 1408.56   48.70
   1  -1  -1 1406.66   49.10
   1  -1  -1 1358.96   49.00
   1  -1  -1 1375.26   49.60
   1  -1  -1 1463.55   48.60
  -1   1   1 1421.26   48.90
  -1   1   1 1346.07   48.60
  -1   1   1 1446.06   49.10
  -1   1   1 1389.26   48.70
  -1   1   1 1427.66   49.40
  -1   1   1 1342.27   49.10
   0  -1  -1 1513.25   52.99
   0  -1  -1 1518.55   53.49
   0  -1  -1 1538.15   52.99
   0  -1  -1 1466.75   53.59
   0  -1  -1 1549.24   53.79
   0   1   1 1508.25   53.09
   0   1   1 1575.54   52.89
   0   1   1 1525.25   53.39
   0   1   1 1534.35   53.29
   0   1   1 1436.16   52.89
   0   1   1 1500.65   54.09
  -1  -1  -1   11.60    0.80
  -1  -1  -1   13.90    0.80
   1   1   1   11.70    0.90
   1   1   1   15.00    0.70
  -2  -1  -1  594.04   20.80
  -2  -1  -1  597.94   20.50
  -2  -1  -1  636.94   20.40
  -2  -1  -1  605.74   20.30
  -2  -1  -1  551.94   20.60
   2   1   1  553.74   21.20
   2   1   1  543.65   20.40
   3   1   1   26.00    1.40
   3   1   1   34.80    2.90
  -4  -1  -1   15.90    1.70
   4   1   1   29.40    3.50
   4   1   1   21.50    1.40
  -5  -1  -1    3.20    0.90
  -5  -1  -1    3.00    1.10
   5   1   1    7.30    2.50
   5   1   1    5.50    0.90
  -6  -1  -1   38.60    2.60
  -6  -1  -1   38.10    2.90
   6   1   1   39.80    4.20
   6   1   1   41.30    2.20
   8  -2  -1  256.97   11.70
   8  -2  -1  260.57   11.20
   8  -2  -1  263.67    9.50
  -8   2   1  261.57   10.00
   7  -2  -1  264.27    9.70
   7  -2  -1  281.97   11.80
   7  -2  -1  270.77   11.20
  -7   2   1  262.17   10.10
   6  -2  -1  756.12   26.50
   6  -2  -1  747.33   27.90
   6  -2  -1  759.82   27.60
  -6   2   1  768.52   26.80
   5  -2  -1 1122.99   40.80
   5  -2  -1 1121.89   40.50
  -5   2   1 1213.68   39.90
  -5   2   1 1102.49   40.10
   4  -2  -1  257.47   10.00
   4  -2  -1  259.37    9.60
   4  -2  -1  265.67   10.30
  -4   2   1  271.87    9.50
  -4   2   1  259.37    9.40
   1  -2  -1  646.74   22.40
   1  -2  -1  638.14   22.40
   1  -2  -1  627.44   22.90
   1  -2  -1  628.54   22.40
   1  -2  -1  622.94   22.70
  -1   2   1  663.03   22.90
  -1   2   1  690.53   22.70
  -1   2   1  588.34   22.20
  -1   2   1  637.74   22.40
   0  -2  -1 5517.25  201.08
   0   2   1 5933.41  199.58
  -1  -2  -1 2141.39   74.19
  -1  -2  -1 2155.28   74.89
  -1  -2  -1 2054.19   75.39
  -1  -2  -1 2257.07   74.89
   1   2   1 2277.57   74.29
   1   2   1 1931.31   76.09
   1   2   1 2059.39   74.29
  -2  -2  -1   60.79    2.60
  -2  -2  -1   57.69    2.70
  -2  -2  -1   56.39    2.50
   2   2   1   57.99    2.40
   2   2   1   62.89    2.30
   2   2   1   55.29    3.50
  -3  -2  -1   48.80    2.20
  -3  -2  -1   45.70    2.30
  -3  -2  -1   41.10    2.50
   3   2   1   45.30    3.50
   3   2   1   48.20    2.10
   3   2   1   47.20    2.10
   4   2   1    7.80    2.00
  -5  -2  -1    3.80    1.40
  -5  -2  -1    5.60    1.10
   5   2   1    7.80    2.50
   8  -3  -1   25.10    3.80
   8  -3  -1   20.30    2.80
   8  -3  -1   21.00    1.50
   7  -3  -1   61.69    4.00
   7  -3  -1   60.69    4.40
   7  -3  -1   57.99    2.50
  -7   3   1   59.79    2.90
   6  -3  -1 1849.31   65.79
   6  -3  -1 1922.41   65.49
  -6   3   1 1791.02   64.69
   5  -3  -1  238.88    8.10
   5  -3  -1  218.98    8.60
  -5   3   1  186.98    7.80
   4  -3  -1 2105.99   70.99
   4  -3  -1 1992.00   73.29
   4  -3  -1 1948.91   70.69
   4  -3  -1 2017.20   70.79
  -4   3   1 2044.90   70.89
   3  -3  -1 1684.53   56.99
   3  -3  -1 1632.24   56.99
   3  -3  -1 1576.14   57.09
  -3   3   1 1645.54   57.49
   2  -3  -1 3879.31  129.59
   2  -3  -1 3780.62  128.79
   2  -3  -1 3640.84  130.59
  -2   3   1 3332.47  129.69
  -2   3   1 3785.02  128.19
  -1   3   1 7676.13  265.97
  -1   3   1 7602.34  265.37
   0  -3  -1  976.60   33.90
   0  -3  -1  941.61   33.30
   0  -3  -1  972.10   33.10
   0  -3  -1  949.11   33.40
   0   3   1  974.20   33.30
   0   3   1  882.41   33.10
  -1  -3  -1 1464.05   51.09
  -1  -3  -1 1470.25   50.39
  -1  -3  -1 1372.06   49.80
   1   3   1 1391.96   50.19
   1   3   1 1379.06   49.40
  -2  -3  -1 1067.39   38.20
  -2  -3  -1 1081.19   38.40
  -2  -3  -1 1127.59   38.20
   2   3   1 1084.29   39.20
   2   3   1 1092.09   37.90
  -3  -3  -1 2799.72   97.29
  -3  -3  -1 2811.62   97.29
  -3  -3  -1 2749.02   97.19
   3   3   1 2784.72   96.19
   3   3   1 2655.63   97.09
  -4  -3  -1   29.30    2.40
  -4  -3  -1   29.00    2.10
  -4  -3  -1   32.50    2.10
   4   3   1   31.30    3.70
  -5  -3  -1   62.39    3.30
  -5  -3  -1   59.09    3.70
   5   3   1   58.09    4.90
   8  -4  -1    7.60    2.60
   8  -4  -1    6.00    0.90
   8  -4  -1    4.40    1.90
   7  -4  -1   45.40    4.10
   7  -4  -1   53.79    3.70
   6  -4  -1  103.89    4.30
   6  -4  -1   87.99    4.90
   4  -4  -1  235.88    8.20
   4  -4  -1  246.48    8.70
   4  -4  -1  202.28    9.50
   3  -4  -1  414.16   15.90
   3  -4  -1  464.75   16.50
   3  -4  -1  464.05   16.30
  -3   4   1  463.85   16.20
   2  -4  -1   36.10    2.00
   2  -4  -1   35.30    2.10
   2  -4  -1   34.20    1.60
   2  -4  -1   35.90    1.80
   1  -4  -1 1023.50   34.70
   1  -4  -1  971.60   34.30
   1  -4  -1  924.21   34.40
  -1   4   1  993.20   34.30
   0  -4  -1  851.51   28.50
   0  -4  -1  775.32   28.50
   0  -4  -1  807.22   28.20
   0   4   1  787.52   28.10
  -1  -4  -1  589.74   20.40
  -1  -4  -1  554.84   20.60
  -1  -4  -1  581.64   20.60
   1   4   1  570.04   20.10
  -2  -4  -1  359.86   13.30
  -2  -4  -1  360.06   13.10
  -2  -4  -1  358.46   13.20
   2   4   1  355.66   12.70
  -3  -4  -1  303.77   11.30
  -3  -4  -1  306.07   11.20
  -3  -4  -1  302.17   11.50
   3   4   1  283.57   12.60
  -4  -4  -1   18.50    1.90
  -4  -4  -1   16.30    1.90
  -4  -4  -1   15.30    2.20
   4   4   1   16.70    3.40
   8  -5  -1  170.78    8.90
   8  -5  -1  183.38    8.30
   8  -5  -1  175.88    6.70
   7  -5  -1   12.20    2.80
   7  -5  -1   17.80    1.80
   7  -5  -1   12.70    2.20
   6  -5  -1  242.48   10.90
   6  -5  -1  242.18   10.00
   6  -5  -1  253.67    9.60
   5  -5  -1  152.38    6.40
   5  -5  -1  153.78    7.60
   5  -5  -1  164.88    5.90
   5  -5  -1  155.78    6.80
   4  -5  -1   86.59    4.30
   4  -5  -1   92.29    4.10
   4  -5  -1   89.19    3.50
   3  -5  -1   49.80    3.00
   3  -5  -1   50.79    2.80
   3  -5  -1   51.69    2.40
   2  -5  -1    2.50    0.80
   2  -5  -1    2.90    1.00
   2  -5  -1    3.30    1.00
   1  -5  -1    3.90    1.00
  -1   5   1    2.90    0.90
   0  -5  -1   29.00    2.00
   0  -5  -1   25.80    1.70
   0  -5  -1   25.00    2.10
  -1  -5  -1   25.00    1.80
  -1  -5  -1   22.50    2.10
  -1  -5  -1   27.00    2.00
  -2  -5  -1   87.49    4.30
  -2  -5  -1   89.79    4.30
  -2  -5  -1   89.29    3.90
  -3  -5  -1   52.79    3.10
  -3  -5  -1   46.40    3.30
  -3  -5  -1   48.90    2.80
   8  -6  -1   17.60    2.70
   8  -6  -1   18.30    3.60
   7  -6  -1  677.83   26.90
   7  -6  -1  719.73   25.50
   7  -6  -1  706.83   26.20
   6  -6  -1  173.68    8.80
   6  -6  -1  176.28    7.80
   6  -6  -1  181.78    7.40
   5  -6  -1  381.76   14.70
   5  -6  -1  374.66   15.60
   5  -6  -1  382.36   14.30
   4  -6  -1  542.65   18.40
   4  -6  -1  498.65   19.00
   4  -6  -1  509.95   19.20
   3  -6  -1 2337.47   82.99
   3  -6  -1 2336.77   81.89
   3  -6  -1 2331.57   81.69
   1  -6  -1  106.19    4.30
   1  -6  -1  108.29    4.80
   1  -6  -1  115.59    5.00
   0  -6  -1   21.90    2.00
   0  -6  -1   18.00    1.60
   0  -6  -1   15.90    2.00
  -1  -6  -1    1.50    0.80
  -1  -6  -1    1.10    1.00
  -2  -6  -1    0.60    0.90
  -2  -6  -1    0.60    1.20
  -2  -6  -1    1.10    1.20
   8  -7  -1  165.28    9.10
   8  -7  -1  166.68    8.10
   7  -7  -1  147.89    6.40
   7  -7  -1  134.09    8.10
   7  -7  -1  134.79    6.90
   6  -7  -1   71.19    5.70
   6  -7  -1   82.99    4.20
   6  -7  -1   84.49    4.80
   5  -7  -1  467.45   16.30
   5  -7  -1  421.66   16.90
   5  -7  -1  431.36   16.70
   4  -7  -1  392.46   14.00
   4  -7  -1  382.26   14.70
   4  -7  -1  376.16   14.90
   3  -7  -1  131.79    5.90
   3  -7  -1  145.99    6.70
   3  -7  -1  162.48    6.50
   1  -7  -1  404.86   15.00
   1  -7  -1  394.86   15.30
   0  -7  -1   70.19    4.00
   0  -7  -1   73.89    4.10
   7  -8  -1   12.10    2.30
   7  -8  -1    9.90    3.40
   6  -8  -1  263.27   11.30
   6  -8  -1  262.07   10.90
   6  -8  -1  270.67   12.70
   5  -8  -1  119.29    5.90
   5  -8  -1  119.59    6.20
   4  -8  -1   27.50    3.00
   4  -8  -1   27.60    2.80
   4  -8  -1   27.30    2.10
   3  -8  -1  224.78    8.80
   3  -8  -1  220.88    9.60
   3  -8  -1  223.18    9.50
   2  -8  -1   16.20    2.20
   1  -8   2   -4.70    1.80
   1  -8   2    2.40    1.20
   1  -8   2    2.40    1.80
   2  -8   2   -4.10    1.60
   2  -8   2    3.00    1.60
   2  -8   2    2.30    1.10
   3  -8   2   28.60    2.20
   3  -8   2   29.40    1.70
   3  -8   2   31.40    3.00
   3  -8   2   30.10    2.90
   3  -8   2   21.60    2.90
   4  -8   2    0.30    1.50
   4  -8   2    4.60    0.70
   4  -8   2    3.00    1.30
   4  -8   2    4.70    1.60
   4  -8   2    2.90    1.10
   4  -8   2    3.50    1.50
   4  -8   2    2.90    2.20
   5  -8   2   38.60    3.10
   5  -8   2   49.10    3.80
   5  -8   2   35.70    4.30
   5  -8   2   37.70    2.00
   5  -8   2   41.40    2.60
   5  -8   2   36.60    3.20
   6  -8   2  135.79    5.50
   6  -8   2  142.19    8.00
   6  -8   2  154.68    6.90
   6  -8   2  138.99    6.60
  -1  -7   2    0.20    0.90
  -1  -7   2    1.70    1.60
  -1  -7   2   -1.50    1.60
   0  -7   2   63.09    4.40
   0  -7   2   62.59    3.20
   0  -7   2   62.99    4.10
   1  -7   2  171.78    7.70
   1  -7   2  180.58    7.90
   1  -7   2  171.28    6.90
   2  -7   2    3.10    0.50
   2  -7   2    1.40    0.90
   2  -7   2    2.90    1.60
   2  -7   2    2.60    1.10
   2  -7   2    2.00    1.50
   3  -7   2    3.80    1.30
   3  -7   2    1.60    1.30
   3  -7   2    1.80    1.00
   3  -7   2    4.30    0.70
   3  -7   2    3.30    1.80
   3  -7   2    3.70    1.10
   4  -7   2    2.30    1.10
   4  -7   2    3.10    2.10
   4  -7   2    2.70    0.60
   4  -7   2    3.50    1.00
   4  -7   2    4.10    1.70
   4  -7   2    2.70    1.30
   4  -7   2    1.30    1.40
   5  -7   2    0.10    2.10
   5  -7   2    2.10    1.30
   5  -7   2    1.40    0.70
   5  -7   2    3.10    1.40
   5  -7   2    2.60    1.70
   5  -7   2   -0.50    1.10
   5  -7   2    0.80    0.80
   6  -7   2    1.30    1.40
   6  -7   2    2.50    0.80
   6  -7   2    1.70    2.30
   7  -7   2    2.40    2.60
   7  -7   2    2.40    0.90
   7  -7   2    2.20    1.70
  -2  -6   2  525.75   19.90
  -2  -6   2  533.45   19.90
  -2  -6   2  527.25   19.30
  -1  -6   2   25.50    2.70
  -1  -6   2   23.30    3.10
  -1  -6   2   24.90    1.90
   0  -6   2   88.99    3.90
   0  -6   2   87.49    4.80
   0  -6   2   90.79    4.90
   1  -6   2  639.54   24.60
   1  -6   2  668.23   23.30
   1  -6   2  707.13   23.90
   1  -6   2  661.83   24.60
   1  -6   2  668.73   23.80
   2  -6   2   25.70    3.00
   2  -6   2   23.00    1.90
   2  -6   2   20.90    1.60
   2  -6   2   24.30    1.20
   2  -6   2   20.90    2.50
   3  -6   2 1916.91   71.09
   3  -6   2 2011.20   71.99
   3  -6   2 2051.19   72.49
   3  -6   2 2145.79   71.59
   3  -6   2 2090.59   72.09
   3  -6   2 2076.69   71.69
   3  -6   2 2023.20   71.59
   4  -6   2  137.59    5.20
   4  -6   2  139.59    6.60
   4  -6   2  138.49    6.00
   4  -6   2  142.49    6.00
   4  -6   2  138.89    6.60
   4  -6   2  144.09    7.00
   4  -6   2  141.69    5.50
   5  -6   2   51.59    3.10
   5  -6   2   50.69    2.30
   5  -6   2   53.09    4.00
   5  -6   2   53.29    2.50
   5  -6   2   48.40    4.00
   6  -6   2   30.30    2.60
   6  -6   2   27.30    3.60
   6  -6   2   29.10    1.70
   7  -6   2   24.80    1.80
   7  -6   2   25.60    3.80
   7  -6   2   28.00    2.80
  -3  -5   2  104.89    4.70
  -3  -5   2  109.79    5.30
  -3  -5   2  113.79    5.50
  -2  -5   2  328.97   12.70
  -2  -5   2  313.37   11.80
  -2  -5   2  320.07   12.60
  -1  -5   2  408.36   15.80
  -1  -5   2  428.16   14.70
  -1  -5   2  401.46   15.70
   0  -5   2  598.64   21.00
   0  -5   2  593.54   21.80
   0  -5   2  576.14   21.80
   1  -5   2    3.80    1.30
   1  -5   2    7.30    1.90
   2  -5   2   66.19    3.80
   2  -5   2   69.89    3.00
   2  -5   2   69.19    4.30
   2  -5   2   67.99    3.30
   2  -5   2   74.39    2.70
   3  -5   2 1283.77   45.60
   3  -5   2 1252.57   45.10
   3  -5   2 1259.07   45.40
   3  -5   2 1268.57   45.10
   3  -5   2 1301.77   45.00
   3  -5   2 1287.57   45.80
   3  -5   2 1294.07   45.00
   4  -5   2  551.94   19.60
   4  -5   2  522.45   18.90
   4  -5   2  556.44   19.00
   4  -5   2  520.65   20.30
   5  -5   2  337.47   13.80
   5  -5   2  348.37   12.20
   5  -5   2  336.67   12.20
   5  -5   2  340.17   12.90
   6  -5   2  163.68    8.00
   6  -5   2  164.18    6.90
   6  -5   2  162.08    6.20
   7  -5   2    1.90    0.90
   7  -5   2    2.00    2.10
   7  -5   2    2.10    1.50
   4   4  -2    3.90    2.20
  -4  -4   2    0.10    0.90
  -4  -4   2    1.40    1.20
  -4  -4   2    2.20    1.40
  -3  -4   2   39.30    3.10
  -3  -4   2   35.90    3.10
  -2  -4   2  203.68    8.50
  -2  -4   2  213.68    7.70
  -2  -4   2  208.48    8.80
   1   4  -2  291.07   10.20
  -1  -4   2  273.47   11.00
  -1  -4   2  265.57   10.90
  -1  -4   2  284.07   10.20
   0  -4   2  784.52   28.50
   0  -4   2  794.82   28.50
   0  -4   2  791.22   27.90
   1  -4   2 1051.29   37.20
   1  -4   2 1035.40   37.80
   1  -4   2 1092.79   37.10
   1  -4   2 1059.29   37.80
   2  -4   2  110.99    4.00
   2  -4   2  109.69    5.00
   2  -4   2  105.29    4.90
   2  -4   2  103.69    4.50
   3  -4   2 1095.19   39.40
   3  -4   2 1128.59   39.60
   3  -4   2 1119.79   39.20
   3  -4   2 1129.79   39.90
   4  -4   2  640.94   22.30
   4  -4   2  640.24   22.40
   4  -4   2  639.64   23.70
   4  -4   2  636.64   22.90
   5  -4   2    3.40    0.80
   5  -4   2    2.00    1.00
   5  -4   2    2.60    1.80
   6  -4   2   18.50    2.90
   6  -4   2   17.50    1.90
   6  -4   2   14.00    1.30
   7  -4   2   81.69    4.30
   7  -4   2   81.99    5.60
   7  -4   2   77.59    3.50
   5   3  -2   90.89    5.20
  -5  -3   2   79.69    4.40
  -5  -3   2   78.59    4.20
   4   3  -2   57.49    3.90
  -4  -3   2   47.80    3.20
   3   3  -2  432.36   16.50
  -3  -3   2  420.56   15.70
  -3  -3   2  423.76   16.60
  -3  -3   2  485.85   16.40
   2   3  -2   25.60    2.30
  -2  -3   2   26.10    2.50
  -2  -3   2   25.80    1.60
  -2  -3   2   22.90    2.50
   1   3  -2   15.00    1.20
  -1  -3   2   12.40    1.60
  -1  -3   2   17.70    2.30
  -1  -3   2   11.30    1.20
  -1  -3   2   14.60    1.90
   0   3  -2   47.60    2.20
   0  -3   2   47.50    2.40
   0  -3   2   52.29    3.40
   0  -3   2   46.60    2.40
   0  -3   2   55.29    1.90
   0  -3   2   47.10    2.90
   1  -3   2  590.84   19.80
   1  -3   2  540.15   20.40
   1  -3   2  557.04   20.00
   2  -3   2  510.25   18.50
   2  -3   2  512.65   18.00
   2  -3   2  499.95   18.30
   2  -3   2  514.45   17.80
   3  -3   2  105.49    4.70
   3  -3   2   93.39    3.60
   3  -3   2   93.09    3.90
   4  -3   2  818.42   28.70
   4  -3   2  803.42   28.30
   4  -3   2  813.22   29.50
   5  -3   2  154.08    6.30
   5  -3   2  156.58    5.80
   5  -3   2  153.78    7.20
   6  -3   2 1375.16   48.90
   6  -3   2 1387.06   50.59
   6  -3   2 1441.16   49.50
   7  -3   2   44.10    2.50
   7  -3   2   43.50    3.30
   7  -3   2   47.20    4.40
  -6  -2   2   18.20    2.00
  -6  -2   2   19.10    2.40
  -5  -2   2    2.60    1.10
  -5  -2   2    1.60    0.90
   4   2  -2    7.40    1.70
  -4  -2   2    3.70    1.30
  -4  -2   2    4.20    0.80
   3   2  -2  141.89    6.30
  -3  -2   2  152.18    6.20
  -3  -2   2  153.08    5.80
  -3  -2   2  154.08    6.50
   2   2  -2   53.59    2.80
   2   2  -2   61.29    2.70
  -2  -2   2   57.69    3.20
  -2  -2   2   55.09    3.20
  -2  -2   2   61.39    2.80
  -2  -2   2   55.09    2.60
   1   2  -2 1002.50   34.50
  -1  -2   2  937.41   34.80
  -1  -2   2 1046.40   34.70
  -1  -2   2  951.60   34.40
  -1  -2   2  977.40   34.90
   0   2  -2  615.94   21.90
   0   2  -2  635.84   22.20
   0  -2   2  620.34   21.90
   0  -2   2  674.13   22.20
   0  -2   2  620.44   22.30
   0  -2   2  609.24   22.60
  -1   2  -2  132.59    4.40
   1  -2   2  122.29    4.50
   1  -2   2  125.09    4.90
   1  -2   2  115.09    4.80
  -2   2  -2  259.57    9.50
   2  -2   2  244.28    8.90
   2  -2   2  248.28    9.50
   2  -2   2  250.37    9.00
  -3   2  -2   10.80    0.90
   3  -2   2   12.00    0.90
   3  -2   2    8.80    1.00
   3  -2   2   13.00    1.80
  -4   2  -2   11.30    1.10
   4  -2   2    7.70    1.10
   4  -2   2    8.80    0.90
   4  -2   2    9.10    1.90
   5  -2   2   89.19    4.10
   5  -2   2   90.89    5.10
   5  -2   2   83.59    3.60
   6  -2   2   88.09    3.70
   6  -2   2   84.19    4.30
   6  -2   2   88.59    5.50
   7  -2   2   61.79    3.90
   7  -2   2   57.49    3.00
   7  -2   2   56.79    5.50
   7   1  -2  157.58    8.10
   7   1  -2  164.48    8.30
  -7  -1   2  166.18    7.00
   6   1  -2  675.03   25.70
   6   1  -2  657.93   25.40
  -6  -1   2  723.63   24.50
  -6  -1   2  676.03   24.80
   5   1  -2  718.43   26.10
   5   1  -2  714.83   26.20
  -5  -1   2  683.63   25.50
  -5  -1   2  723.13   25.20
   4   1  -2   -0.30    1.70
   4   1  -2   -0.50    1.30
  -4  -1   2    0.40    1.00
  -4  -1   2   -0.10    0.60
  -4  -1   2   -0.10    0.90
   3   1  -2 3101.39  113.19
   3   1  -2 3121.09  114.09
  -3  -1   2 3154.68  112.59
  -3  -1   2 3155.78  113.39
  -3  -1   2 3359.86  112.69
  -3  -1   2 3237.58  111.79
   2   1  -2 7406.16  247.58
   2   1  -2 7036.10  246.98
   2   1  -2 7067.39  248.58
  -2  -1   2 6894.01  248.38
  -2  -1   2 7164.78  247.38
  -2  -1   2 6873.21  247.88
   1   1  -2  387.16   13.80
   1   1  -2  391.56   13.60
   1   1  -2  384.16   13.10
   1   1  -2  378.76   13.60
  -1  -1   2  358.66   13.80
  -1  -1   2  365.66   13.60
  -1  -1   2  354.06   13.20
  -1  -1   2  407.66   13.60
   0   1  -2 1269.07   44.00
   0   1  -2 1271.67   43.40
   0  -1   2 1166.78   44.80
   0  -1   2 1220.38   43.50
   0  -1   2 1191.58   43.40
   0  -1   2 1274.87   43.40
   0  -1   2 1311.47   43.90
  -1   1  -2 1652.83   56.19
  -1   1  -2 1600.64   57.19
   1  -1   2 1622.54   57.09
   1  -1   2 1664.53   56.79
   1  -1   2 1593.74   57.39
   1  -1   2 1570.84   56.89
   1  -1   2 1579.04   56.49
  -2   1  -2  203.58    7.30
  -2   1  -2  200.28    7.90
   2  -1   2  213.98    7.60
   2  -1   2  209.58    7.30
   2  -1   2  198.68    7.90
   2  -1   2  199.28    7.30
   2  -1   2  206.08    7.30
  -3   1  -2  371.36   13.70
  -3   1  -2  392.76   13.30
   3  -1   2  365.56   13.20
   3  -1   2  364.36   14.00
   3  -1   2  370.76   13.30
  -4   1  -2  248.58    9.60
   4  -1   2  245.18    9.00
   4  -1   2  247.28   10.20
   4  -1   2  253.37    9.40
  -5   1  -2   34.80    2.70
   5  -1   2   32.10    1.90
   5  -1   2   31.60    3.90
   5  -1   2   34.40    2.60
  -6   1  -2    0.70    1.40
   6  -1   2   -0.40    2.60
   6  -1   2    0.60    1.40
   6  -1   2    2.50    1.00
  -7   1  -2   11.40    3.40
   7  -1   2    3.40    3.70
   7  -1   2    9.50    1.40
   7   0  -2   37.90    4.70
   7   0  -2   45.10    4.10
  -7   0   2   42.10    2.70
   6   0  -2   85.39    3.20
   6   0  -2   76.29    4.70
   6   0  -2   83.69    5.20
  -6   0   2   89.59    3.70
  -6   0   2   77.99    3.90
   5   0  -2  398.96   15.70
   5   0  -2  409.26   15.80
   5   0  -2  421.86   14.50
  -5   0   2  436.06   14.80
  -5   0   2  399.06   15.20
   4   0  -2 1252.67   44.80
   4   0  -2 1244.38   44.90
  -4   0   2 1280.47   44.30
  -4   0   2 1355.46   44.60
  -4   0   2 1212.08   44.50
   3   0  -2  870.21   32.60
   3   0  -2  929.21   33.00
  -3   0   2  898.11   32.50
  -3   0   2  870.71   32.20
  -3   0   2  997.50   32.60
  -3   0   2  954.40   32.40
   2   0  -2 6535.45  217.78
   2   0  -2 5979.20  217.28
   2   0  -2 6317.87  216.78
  -2   0   2 5827.92  216.98
  -2   0   2 5838.42  216.58
  -2   0   2 6397.66  217.38
  -2   0   2 6474.45  217.68
   1   0  -2 4262.57  147.59
   1   0  -2 4097.79  147.59
   1   0  -2 4055.99  146.69
   1   0  -2 4228.58  145.49
   1   0  -2 4326.07  147.09
  -1   0   2 4323.57  147.29
  -1   0   2 4298.37  146.59
  -1   0   2 4097.39  147.09
  -1   0   2 4043.20  147.49
  -1   0  -2  962.50   33.80
  -1   0  -2 1022.00   33.50
  -1   0  -2  903.31   34.20
  -1   0  -2  947.91   34.20
  -1   0  -2  948.91   33.40
   1   0   2  995.60   34.00
   1   0   2  936.61   33.70
   1   0   2  970.60   33.90
   1   0   2 1014.10   34.40
   1   0   2  923.41   33.70
  -2   0  -2 1854.01   67.19
  -2   0  -2 2026.60   66.59
  -2   0  -2 1908.01   66.89
   2   0   2 1840.32   66.69
   2   0   2 1912.41   66.59
   2   0   2 1900.91   68.59
  -3   0  -2  792.92   28.00
  -3   0  -2  770.12   28.40
  -3   0  -2  848.82   28.30
   3   0   2  805.42   29.10
   3   0   2  787.42   28.00
  -4   0  -2  338.97   12.80
   4   0   2  345.17   13.80
   4   0   2  345.27   12.30
  -5   0  -2   76.79    4.00
   5   0   2   78.59    3.30
   5   0   2   73.59    5.40
  -6   0  -2    1.60    1.60
   6   0   2    0.50    2.80
   6   0   2    3.00    1.00
   8  -1  -2    3.50    2.20
   8  -1  -2    2.10    2.90
  -8   1   2    1.80    1.00
  -6   1   2   22.90    1.90
   5  -1  -2   59.79    3.60
   5  -1  -2   57.79    3.60
  -5   1   2   58.59    2.90
  -5   1   2   59.89    2.50
   4  -1  -2  210.48    8.50
   4  -1  -2  213.58    8.60
  -4   1   2  223.58    8.20
  -4   1   2  223.28    8.10
   3  -1  -2  902.81   33.00
   3  -1  -2  987.10   32.50
   3  -1  -2  876.41   33.00
   3  -1  -2  984.00   33.00
   3  -1  -2  899.71   33.00
  -3   1   2  913.81   32.70
  -3   1   2  950.70   33.10
  -3   1   2  969.80   33.00
  -3   1   2  924.91   33.20
   2  -1  -2  177.88    6.20
   2  -1  -2  162.68    6.50
   2  -1  -2  160.78    6.60
   2  -1  -2  167.48    6.60
   2  -1  -2  182.28    6.50
   2  -1  -2  178.48    6.50
  -2   1   2  166.18    6.40
  -2   1   2  171.18    6.40
  -2   1   2  180.38    6.30
  -2   1   2  180.18    6.50
  -2   1   2  178.88    6.60
   1  -1  -2 1294.87   45.80
   1  -1  -2 1322.97   45.80
   1  -1  -2 1321.27   45.40
   1  -1  -2 1303.77   46.70
   1  -1  -2 1268.77   46.00
  -1   1   2 1372.56   46.80
  -1   1   2 1273.37   46.00
  -1   1   2 1220.18   45.70
  -1   1   2 1378.06   46.70
  -1   1   2 1259.57   45.60
  -1   1   2 1342.57   45.90
   0  -1  -2 2326.37   78.39
   0  -1  -2 2274.17   78.99
   0  -1  -2 2313.97   78.39
   0  -1  -2 2186.78   79.19
   0  -1  -2 2142.19   79.39
   0  -1  -2 2175.58   78.49
   0   1   2 2181.88   78.39
   0   1   2 2272.67   79.09
   0   1   2 2260.37   79.49
   0   1   2 2199.38   78.59
   0   1   2 2315.17   78.99
  -1  -1  -2  308.67   11.30
  -1  -1  -2  299.17   11.40
   1   1   2  307.57   11.30
   1   1   2  313.77   11.10
   1   1   2  311.57   11.80
   1   1   2  336.17   11.10
   1   1   2  319.87   11.20
  -2  -1  -2 3144.39  104.59
  -2  -1  -2 2939.51  105.19
  -2  -1  -2 2898.61  105.69
   2   1   2 2953.20  104.99
   2   1   2 3086.79  104.49
   2   1   2 3008.90  104.79
   2   1   2 2915.51  106.99
  -3  -1  -2  864.41   29.70
  -3  -1  -2  847.32   30.00
   3   1   2  815.62   30.60
   3   1   2  843.72   29.50
  -4  -1  -2   10.20    1.70
  -4  -1  -2   10.10    1.20
   4   1   2   11.20    2.50
   4   1   2   11.30    1.20
  -5  -1  -2  343.97   13.40
   5   1   2  338.67   14.40
   5   1   2  360.36   12.60
  -6  -1  -2  120.09    6.10
   6   1   2  135.99    5.20
   6   1   2  124.49    7.30
   8  -2  -2  234.38    8.50
   8  -2  -2  235.38   10.70
   8  -2  -2  232.48   10.50
  -8   2   2  232.88    9.10
   7  -2  -2  143.39    5.30
   7  -2  -2  139.79    6.90
   7  -2  -2  143.39    7.10
  -7   2   2  137.29    5.70
   6  -2  -2  154.08    7.10
   6  -2  -2  150.88    6.90
  -6   2   2  152.58    6.00
   5  -2  -2   83.89    4.50
   5  -2  -2   82.99    3.90
   5  -2  -2   83.49    4.30
  -5   2   2   80.99    3.40
   4  -2  -2   10.80    1.70
   4  -2  -2    6.80    1.20
   4  -2  -2   11.90    1.50
   4  -2  -2   11.00    1.30
  -4   2   2    9.20    1.00
  -4   2   2   10.10    0.90
   3  -2  -2    2.20    0.90
   3  -2  -2    2.40    0.70
   3  -2  -2    2.20    1.10
   3  -2  -2    2.50    0.90
  -3   2   2    2.30    0.50
  -3   2   2    2.30    0.90
   2  -2  -2    1.10    0.70
   2  -2  -2    1.30    0.80
   2  -2  -2    1.20    0.50
   2  -2  -2    0.80    0.60
   2  -2  -2    2.00    0.50
  -2   2   2    1.30    0.70
  -2   2   2    1.80    0.40
  -2   2   2    1.40    0.50
  -2   2   2    2.00    0.60
   1  -2  -2    4.90    0.70
   1  -2  -2    6.50    0.60
   1  -2  -2    4.80    0.60
   1  -2  -2    5.90    1.00
   1  -2  -2    5.50    0.80
  -1   2   2    5.50    0.60
  -1   2   2    6.50    0.70
  -1   2   2    4.80    0.60
  -1   2   2    5.80    0.40
  -1   2   2    7.70    0.90
   0  -2  -2  689.43   25.00
   0  -2  -2  685.73   24.90
   0  -2  -2  724.73   24.70
   0   2   2  678.13   24.60
   0   2   2  703.93   24.70
   0   2   2  751.52   24.70
  -1  -2  -2  179.48    6.80
  -1  -2  -2  176.68    6.90
   1   2   2  180.48    6.60
   1   2   2  182.08    7.50
   1   2   2  177.38    6.50
  -2  -2  -2  106.39    4.10
  -2  -2  -2  104.29    4.30
  -2  -2  -2  101.29    4.40
   2   2   2   98.69    4.00
   2   2   2  106.49    4.10
   2   2   2   96.29    5.10
  -3  -2  -2    5.30    1.10
  -3  -2  -2    5.20    1.30
  -3  -2  -2    4.20    0.90
   3   2   2    5.20    0.90
   3   2   2    4.40    0.80
   3   2   2    4.70    2.10
  -4  -2  -2    6.70    1.60
  -4  -2  -2    9.10    1.30
  -4  -2  -2    6.40    1.10
   4   2   2    9.90    1.10
   4   2   2    7.40    1.10
   4   2   2    9.60    2.50
  -5  -2  -2   -0.10    1.40
   5   2   2    2.60    0.90
   5   2   2    2.80    2.40
   8  -3  -2  165.78    8.00
   8  -3  -2  166.48    8.30
   8  -3  -2  156.58    6.00
  -8   3   2  157.28    6.40
   7  -3  -2  350.36   14.00
   7  -3  -2  346.97   14.30
  -7   3   2  354.46   12.80
   6  -3  -2 3521.85  120.79
   6  -3  -2 3398.06  120.39
   6  -3  -2 3438.16  120.79
  -6   3   2 3420.46  120.69
   5  -3  -2   83.69    4.60
   5  -3  -2   86.99    4.40
   5  -3  -2   83.99    4.00
  -5   3   2   87.89    3.40
   4  -3  -2 1037.00   33.70
   4  -3  -2  959.70   34.00
   4  -3  -2  929.11   34.50
   4  -3  -2  903.41   34.10
  -4   3   2  942.41   33.50
  -4   3   2  980.10   34.00
   3  -3  -2  461.65   17.00
   3  -3  -2  456.85   17.00
   3  -3  -2  478.55   16.50
  -3   3   2  490.65   16.40
  -3   3   2  449.56   16.50
   2  -3  -2  310.17   10.90
   2  -3  -2  285.67   11.10
   2  -3  -2  299.07   10.80
   2  -3  -2  283.47   11.20
  -2   3   2  296.67   10.70
  -2   3   2  327.07   10.70
   1  -3  -2  315.67   11.60
   1  -3  -2  319.37   11.40
   1  -3  -2  307.07   11.70
   1  -3  -2  335.17   11.30
  -1   3   2  310.97   11.20
  -1   3   2  304.87   11.10
   0  -3  -2   13.30    0.80
   0  -3  -2   11.70    1.30
   0  -3  -2   12.30    1.40
   0   3   2   10.30    0.90
   0   3   2   11.30    1.20
  -1  -3  -2   14.60    1.60
  -1  -3  -2   16.90    1.60
  -1  -3  -2   15.70    1.10
   1   3   2   16.60    2.60
   1   3   2   17.40    1.20
  -2  -3  -2    5.40    0.90
  -2  -3  -2    4.20    1.20
  -2  -3  -2    6.20    1.30
   2   3   2    6.20    2.20
   2   3   2    5.40    0.80
  -3  -3  -2  115.79    5.40
  -3  -3  -2  117.59    4.90
  -3  -3  -2  120.09    5.20
   3   3   2  111.19    6.40
   3   3   2  123.19    4.60
  -4  -3  -2   -0.40    0.90
  -4  -3  -2    0.70    1.20
   4   3   2    1.50    0.80
   4   3   2    2.70    2.20
   8  -4  -2   27.20    3.20
   8  -4  -2   24.60    3.60
   7  -4  -2   89.59    5.10
   7  -4  -2   97.59    4.50
   7  -4  -2   88.39    5.60
   6  -4  -2    4.40    2.10
   6  -4  -2    2.60    1.30
   6  -4  -2    2.80    1.40
   5  -4  -2    2.80    1.20
   5  -4  -2    0.90    1.20
   5  -4  -2   -1.20    0.90
   5  -4  -2    0.90    1.70
   4  -4  -2 1277.67   45.70
   4  -4  -2 1308.77   45.70
   3  -4  -2 1075.99   38.90
   3  -4  -2 1078.39   38.80
   3  -4  -2 1080.89   38.90
  -3   4   2 1163.88   38.40
   2  -4  -2  212.48    8.50
   2  -4  -2  220.48    8.60
   2  -4  -2  223.38    8.10
   2  -4  -2  229.88    8.20
   1  -4  -2 1164.58   42.80
   1  -4  -2 1239.58   43.40
  -1   4   2 1264.87   42.40
  -1   4   2 1187.28   42.20
   0  -4  -2  229.08    8.90
   0  -4  -2  228.48    8.70
   0  -4  -2  230.48    8.30
   0   4   2  230.78    8.30
  -1  -4  -2  146.99    5.50
  -1  -4  -2  144.09    6.00
  -1  -4  -2  143.19    6.10
   1   4   2  145.49    5.50
  -2  -4  -2   10.00    1.30
  -2  -4  -2    9.70    1.50
  -2  -4  -2    7.10    1.40
   2   4   2    8.20    1.00
  -3  -4  -2   18.60    2.10
  -3  -4  -2   16.80    1.70
  -3  -4  -2   16.50    2.30
   3   4   2   18.00    1.50
   3   4   2   15.60    3.20
   8  -5  -2   86.59    5.90
   8  -5  -2   86.19    5.40
   7  -5  -2    3.00    2.20
   7  -5  -2    2.50    1.60
   7  -5  -2    1.70    1.30
   6  -5  -2  509.25   19.80
   6  -5  -2  528.35   19.40
   6  -5  -2  536.95   20.60
   5  -5  -2  436.76   16.30
   5  -5  -2  433.06   16.50
   5  -5  -2  438.46   17.40
   4  -5  -2  824.42   28.60
   4  -5  -2  778.02   29.20
   4  -5  -2  820.12   29.50
  -4   5   2  836.22   28.80
   3  -5  -2  568.64   21.00
   3  -5  -2  576.04   20.40
   3  -5  -2  581.04   21.10
   2  -5  -2  213.18    8.70
   2  -5  -2  221.58    8.80
   2  -5  -2  224.78    8.30
   1  -5  -2    1.90    0.90
   1  -5  -2    1.80    1.20
   1  -5  -2    1.90    0.40
   0  -5  -2  303.87   11.50
   0  -5  -2  302.77   10.90
   0  -5  -2  297.47   11.70
   0   5   2  306.57   10.90
  -1  -5  -2  231.48    9.10
  -1  -5  -2  235.88    8.50
  -1  -5  -2  222.08    9.20
   1   5   2  229.98    8.40
  -2  -5  -2  153.08    6.80
  -2  -5  -2  150.88    6.80
  -2  -5  -2  156.18    6.10
   8  -6  -2    7.30    2.90
   7  -6  -2   38.70    3.00
   7  -6  -2   36.90    3.50
   7  -6  -2   34.40    4.40
   6  -6  -2   15.90    2.20
   6  -6  -2   13.70    2.20
   6  -6  -2   18.60    3.40
   5  -6  -2  151.68    6.60
   5  -6  -2  143.89    6.70
   4  -6  -2  258.87   10.70
   4  -6  -2  265.27   10.60
   4  -6  -2  270.47    9.80
   3  -6  -2 1753.12   62.29
   3  -6  -2 1764.52   61.99
   3  -6  -2 1749.82   61.99
   2  -6  -2   10.80    1.80
   2  -6  -2   11.60    1.90
   2  -6  -2   10.20    1.50
   1  -6  -2  295.57   11.20
   1  -6  -2  290.47   11.60
   0  -6  -2   88.99    4.40
   0  -6  -2   85.99    4.60
  -1  -6  -2    3.90    1.40
  -1  -6  -2    4.20    1.60
   8  -7  -2   45.40    5.10
   7  -7  -2   26.00    4.30
   7  -7  -2   28.20    2.90
   7  -7  -2   22.40    2.90
   6  -7  -2    1.30    1.50
   6  -7  -2    3.10    2.50
   6  -7  -2    1.70    1.50
   5  -7  -2    4.40    1.70
   5  -7  -2    3.90    1.50
   4  -7  -2   10.30    1.90
   4  -7  -2    7.40    1.80
   4  -7  -2   10.70    1.30
   3  -7  -2   16.40    2.10
   3  -7  -2   13.40    1.70
   3  -7  -2   14.80    2.30
   2  -7  -2    8.80    1.90
   2  -7  -2    7.40    1.90
   2  -7  -2    9.10    1.50
   1  -7  -2   99.59    5.30
   1  -7  -2   97.49    4.80
   0  -7  -2   29.20    2.70
   0  -7  -2   31.20    3.10
   6  -8  -2  202.58    8.90
   6  -8  -2  190.38    9.00
   6  -8  -2  201.38   10.40
   5  -8  -2   65.29    4.30
   5  -8  -2   65.09    4.50
   4  -8  -2   11.40    2.20
   4  -8  -2   10.60    2.40
   4  -8  -2   11.50    1.60
   3  -8  -2   14.80    1.90
   3  -8  -2   14.10    2.30
   3  -8  -2   14.90    2.50
   2  -8   3   17.10    2.80
   2  -8   3   17.60    1.80
   2  -8   3   22.20    3.10
   3  -8   3  105.09    6.00
   3  -8   3  116.99    6.50
   3  -8   3  109.69    4.90
   3  -8   3  103.89    5.90
   3  -8   3  106.79    5.50
   4  -8   3   14.10    2.20
   4  -8   3   15.40    1.70
   4  -8   3   15.50    2.00
   4  -8   3   15.90    2.70
   4  -8   3   12.30    1.30
   4  -8   3   15.10    3.30
   4  -8   3   11.80    2.30
   5  -8   3   94.89    5.10
   5  -8   3   88.99    6.10
   5  -8   3   90.59    3.90
   5  -8   3   96.99    5.60
   5  -8   3   92.59    5.50
   5  -8   3   91.29    5.00
   5  -8   3   99.19    4.30
   0  -7   3   87.89    5.10
   0  -7   3   83.99    5.40
   0  -7   3   85.89    4.00
   1  -7   3  308.07   11.60
   1  -7   3  322.77   12.80
   1  -7   3  298.87   12.70
   2  -7   3   10.50    1.10
   2  -7   3    9.40    2.40
   2  -7   3    8.90    1.30
   2  -7   3    9.40    1.50
   2  -7   3    7.40    1.90
   3  -7   3   19.20    2.10
   3  -7   3   15.70    1.50
   3  -7   3   19.30    3.00
   3  -7   3   18.00    2.50
   3  -7   3   20.10    2.20
   3  -7   3   20.30    1.30
   3  -7   3   21.50    3.20
   4  -7   3  336.37   12.20
   4  -7   3  331.47   13.80
   4  -7   3  360.36   12.60
   4  -7   3  328.47   13.20
   4  -7   3  340.47   13.20
   4  -7   3  351.26   14.00
   4  -7   3  339.47   14.20
   5  -7   3  213.68    8.70
   5  -7   3  217.48    8.10
   5  -7   3  197.18    9.40
   5  -7   3  213.08    9.80
   5  -7   3  220.38    9.60
   5  -7   3  212.68    9.00
   5  -7   3  203.58    7.80
   6  -7   3    3.80    1.70
   6  -7   3    3.90    1.00
   6  -7   3    3.90    2.50
   6  -7   3    3.70    1.50
  -2  -6   3    4.40    1.80
  -2  -6   3    0.50    1.80
  -2  -6   3   -0.90    1.00
  -1  -6   3    3.10    1.80
  -1  -6   3    0.30    1.80
   0  -6   3   16.80    1.60
   0  -6   3   13.20    2.40
   0  -6   3   11.10    2.40
   1  -6   3  158.38    6.40
   1  -6   3  153.98    5.60
   1  -6   3  148.89    7.40
   1  -6   3  152.68    7.10
   2  -6   3    8.00    1.10
   2  -6   3    5.30    1.70
   2  -6   3    8.70    0.80
   2  -6   3    7.90    2.50
   2  -6   3    7.60    1.40
   2  -6   3   10.80    2.20
   3  -6   3 1164.08   42.00
   3  -6   3 1172.88   42.00
   3  -6   3 1153.18   41.20
   3  -6   3 1130.89   40.50
   3  -6   3 1180.08   42.10
   3  -6   3 1156.28   40.70
   3  -6   3 1186.38   41.40
   4  -6   3   66.89    2.80
   4  -6   3   67.19    4.40
   4  -6   3   65.19    3.70
   4  -6   3   66.09    2.80
   4  -6   3   56.39    4.70
   4  -6   3   68.29    3.50
   4  -6   3   60.59    4.20
   5  -6   3  174.38    7.20
   5  -6   3  180.98    6.50
   5  -6   3  168.88    8.20
   5  -6   3  170.98    7.60
   5  -6   3  165.88    6.50
   6  -6   3   84.39    5.50
   6  -6   3   90.59    4.40
   6  -6   3   79.39    3.60
   7  -6   3  156.98    6.20
   7  -6   3  153.38    8.20
  -3  -5   3   52.09    4.20
  -3  -5   3   55.59    3.90
  -2  -5   3  106.49    6.00
  -2  -5   3  108.89    5.80
  -2  -5   3  127.89    5.30
  -1  -5   3  108.29    5.80
  -1  -5   3  113.59    4.70
  -1  -5   3  104.49    5.70
   0  -5   3   29.20    2.10
   0  -5   3   26.50    3.50
   0  -5   3   28.40    2.80
   1  -5   3    1.00    2.10
   1  -5   3    0.70    0.50
   1  -5   3    1.00    0.90
   1  -5   3    1.00    1.30
   2  -5   3   13.20    2.10
   2  -5   3   16.00    2.20
   2  -5   3   16.30    1.90
   2  -5   3   15.50    1.10
   2  -5   3   16.00    2.80
   3  -5   3   17.40    2.40
   3  -5   3   16.10    1.60
   3  -5   3   17.00    2.40
   3  -5   3   15.70    1.20
   3  -5   3   14.60    1.70
   4  -5   3   70.19    4.40
   4  -5   3   77.49    3.60
   4  -5   3   71.79    3.10
   4  -5   3   72.59    4.00
   4  -5   3   76.79    3.00
   5  -5   3   61.99    3.20
   5  -5   3   61.89    4.20
   5  -5   3   56.49    2.70
   6  -5   3   68.89    3.30
   6  -5   3   74.59    5.00
   6  -5   3   73.59    3.80
   7  -5   3    1.40    2.30
   7  -5   3    0.40    1.00
  -4  -4   3   50.69    3.60
  -4  -4   3   49.70    3.80
  -3  -4   3  236.58   10.00
  -3  -4   3  239.58    8.80
  -3  -4   3  223.98    9.60
  -2  -4   3  718.13   26.20
  -2  -4   3  726.03   25.30
  -2  -4   3  686.13   26.00
  -1  -4   3  500.95   19.30
  -1  -4   3  509.75   19.20
  -1  -4   3  520.35   18.50
   0  -4   3  514.55   20.00
   0  -4   3  518.45   19.20
   0  -4   3  523.25   19.90
   0  -4   3  568.84   19.20
   1  -4   3  626.84   21.70
   1  -4   3  599.64   23.00
   1  -4   3  631.04   22.50
   1  -4   3  635.94   22.50
   2  -4   3   58.69    2.40
   2  -4   3   58.39    3.70
   2  -4   3   55.69    3.10
   2  -4   3   60.09    3.30
   3  -4   3   80.99    3.40
   3  -4   3   75.19    3.10
   3  -4   3   78.79    3.90
   3  -4   3   80.99    4.20
   4  -4   3   64.59    2.50
   4  -4   3   65.19    3.00
   4  -4   3   62.89    2.80
   4  -4   3   59.99    3.50
   4  -4   3   70.79    3.10
   4  -4   3   62.79    3.90
   5  -4   3   11.20    1.40
   5  -4   3   12.50    2.40
   5  -4   3   12.30    1.30
   6  -4   3    1.50    1.00
   6  -4   3    1.10    1.80
   7  -4   3   -0.40    1.10
   7  -4   3    2.70    2.40
   5   3  -3  187.18    8.50
  -5  -3   3  189.88    8.40
  -5  -3   3  197.18    8.10
   4   3  -3  116.19    5.70
  -4  -3   3  120.29    6.00
  -4  -3   3  116.99    5.60
  -4  -3   3  121.79    4.90
   3   3  -3 3573.34  125.19
  -3  -3   3 3713.93  126.09
  -3  -3   3 3542.95  127.69
  -3  -3   3 3561.74  126.39
  -2  -3   3  477.25   18.70
  -2  -3   3  500.85   18.00
  -2  -3   3  527.05   18.10
  -2  -3   3  489.05   18.70
  -1  -3   3 1041.50   37.90
  -1  -3   3 1008.30   37.70
  -1  -3   3 1125.19   37.10
  -1  -3   3 1047.80   37.30
   0  -3   3 1304.17   45.60
   0  -3   3 1265.57   46.50
   0  -3   3 1314.17   46.10
   0  -3   3 1355.86   45.70
   1  -3   3 2546.45   87.89
   1  -3   3 2526.35   86.39
   1  -3   3 2387.86   86.59
   1  -3   3 2428.06   87.89
   2  -3   3  642.04   23.60
   2  -3   3  647.74   23.00
   2  -3   3  675.83   23.60
   2  -3   3  658.63   22.90
   3  -3   3   27.20    1.50
   3  -3   3   28.10    1.50
   3  -3   3   25.50    2.20
   3  -3   3   31.50    2.20
   3  -3   3   29.00    1.80
   4  -3   3  355.96   12.50
   4  -3   3  342.77   12.40
   4  -3   3  337.37   13.50
   5  -3   3   93.69    4.10
   5  -3   3   86.19    3.80
   5  -3   3   92.29    5.30
   6  -3   3  260.77    9.70
   6  -3   3  259.27   11.40
   7  -3   3    9.40    1.50
   7  -3   3    7.10    3.10
  -6  -2   3    1.30    1.10
  -6  -2   3    1.70    1.30
   5   2  -3    2.30    1.60
  -5  -2   3    1.70    1.40
  -5  -2   3    1.70    1.30
  -5  -2   3   -0.20    0.70
   4   2  -3    1.00    1.60
   4   2  -3    0.40    1.30
  -4  -2   3   -1.10    0.80
  -4  -2   3    0.00    1.40
  -4  -2   3    2.60    1.40
   3   2  -3   99.89    4.90
   3   2  -3   94.89    4.40
  -3  -2   3   95.69    5.00
  -3  -2   3   97.59    5.00
  -3  -2   3   95.39    4.30
  -3  -2   3  115.79    5.70
  -2  -2   3  200.18    7.10
  -2  -2   3  185.48    8.00
  -2  -2   3  181.28    7.30
  -2  -2   3  184.88    7.80
   1   2  -3 1090.29   39.00
  -1  -2   3 1143.19   39.20
  -1  -2   3 1109.59   39.90
  -1  -2   3 1146.09   39.50
   0   2  -3 1954.10   64.49
   0  -2   3 1944.91   64.79
   0  -2   3 1753.62   65.89
   0  -2   3 1796.62   64.59
   0  -2   3 1797.92   65.29
  -1   2  -3  157.08    6.00
   1  -2   3  146.89    5.90
   1  -2   3  149.69    6.20
   1  -2   3  155.48    5.70
   1  -2   3  160.48    5.70
   1  -2   3  164.98    6.20
  -2   2  -3 1997.40   68.39
   2  -2   3 1867.01   67.29
   2  -2   3 2032.60   67.49
   2  -2   3 1882.71   68.39
   2  -2   3 1865.61   67.39
   3  -2   3 1357.76   47.90
   3  -2   3 1302.37   47.60
   3  -2   3 1411.26   47.00
   3  -2   3 1334.87   47.00
  -4   2  -3  149.49    5.40
   4  -2   3  143.49    5.50
   4  -2   3  141.49    5.50
   4  -2   3  133.19    6.50
   5  -2   3   54.29    2.80
   5  -2   3   51.79    4.20
   5  -2   3   47.10    2.60
   6  -2   3  246.08    9.30
   6  -2   3  250.87   11.50
   7  -2   3   31.00    2.30
   7  -2   3   25.30    4.80
   7   1  -3   40.20    4.00
   7   1  -3   26.90    3.60
  -7  -1   3   39.40    3.00
   6   1  -3   56.09    4.30
   6   1  -3   51.09    4.20
  -6  -1   3   56.99    3.50
  -6  -1   3   56.49    3.00
   5   1  -3   31.70    3.20
   5   1  -3   27.80    3.20
  -5  -1   3   29.30    2.00
  -5  -1   3   32.10    2.60
  -5  -1   3   35.00    2.50
   4   1  -3    4.80    1.70
   4   1  -3    5.10    1.70
  -4  -1   3    4.10    1.00
  -4  -1   3    3.40    1.40
  -4  -1   3    4.60    1.50
   3   1  -3   65.39    3.20
   3   1  -3   62.39    3.50
  -3  -1   3   67.29    3.10
  -3  -1   3   62.29    3.10
  -3  -1   3   62.69    3.60
  -3  -1   3   65.69    3.70
   2   1  -3  202.98    7.80
   2   1  -3  204.58    7.10
  -2  -1   3  197.08    8.00
  -2  -1   3  199.28    7.70
  -2  -1   3  201.88    7.10
   1   1  -3  229.68    8.00
   1   1  -3  227.18    8.40
  -1  -1   3  227.68    8.60
  -1  -1   3  220.28    8.80
  -1  -1   3  238.98    8.40
  -1  -1   3  217.08    8.00
   0   1  -3  105.29    3.70
   0   1  -3   97.79    3.80
   0  -1   3  103.79    3.80
   0  -1   3   94.09    4.20
   0  -1   3   93.29    3.70
   0  -1   3  105.19    4.30
  -1   1  -3  882.91   30.40
  -1   1  -3  845.92   30.40
   1  -1   3  867.81   30.40
   1  -1   3  824.72   30.00
   1  -1   3  832.62   30.50
   1  -1   3  915.51   30.40
  -2   1  -3   44.60    2.20
   2  -1   3   43.70    2.50
   2  -1   3   44.40    2.10
   2  -1   3   45.00    2.80
   2  -1   3   48.60    2.10
  -3   1  -3  293.17   11.60
  -3   1  -3  318.17   10.80
   3  -1   3  308.67   12.00
   3  -1   3  298.67   10.90
   3  -1   3  295.57   11.40
  -4   1  -3  213.78    8.70
   4  -1   3  209.28    7.90
   4  -1   3  214.88    9.40
  -5   1  -3  249.68   10.10
   5  -1   3  239.08   11.10
   5  -1   3  253.97    9.30
  -6   1  -3   85.59    4.80
   6  -1   3   70.49    6.40
   6  -1   3   79.89    3.60
   7   0  -3   79.09    5.40
   7   0  -3   71.49    5.50
  -7   0   3   81.79    4.10
   6   0  -3  106.19    5.90
   6   0  -3  109.49    5.90
   6   0  -3  117.39    4.20
  -6   0   3  119.89    4.70
  -6   0   3  109.89    5.10
   5   0  -3  202.58    8.70
   5   0  -3  205.08    8.50
  -5   0   3  207.68    7.90
  -5   0   3  214.68    8.00
  -5   0   3  197.88    8.20
   4   0  -3  320.97   12.70
   4   0  -3  344.27   11.60
   4   0  -3  337.37   12.40
  -4   0   3  330.37   12.30
  -4   0   3  326.67   12.20
  -4   0   3  322.47   12.50
   3   0  -3   73.49    3.20
   3   0  -3   74.19    3.60
   3   0  -3   76.89    2.80
  -3   0   3   74.59    3.30
  -3   0   3   75.69    3.70
  -3   0   3   69.79    3.30
   2   0  -3  112.49    4.20
   2   0  -3  114.69    4.10
   2   0  -3  107.79    4.80
   2   0  -3  113.69    4.60
  -2   0   3  105.29    4.70
  -2   0   3  105.89    4.60
  -2   0   3  114.19    4.10
  -2   0   3  117.39    4.50
   1   0  -3  132.79    4.90
   1   0  -3  124.19    5.30
   1   0  -3  126.79    4.70
   1   0  -3  130.89    4.70
  -1   0   3  124.89    4.70
  -1   0   3  125.19    5.30
  -1   0   3  127.89    5.20
  -1   0   3  137.09    4.90
   0   0  -3   31.10    1.40
   0   0  -3   31.80    1.90
   0   0  -3   33.70    2.00
   0   0   3   30.30    1.80
   0   0   3   27.20    1.50
   0   0   3   33.30    1.90
  -1   0  -3    8.00    1.10
  -1   0  -3    9.10    1.30
  -1   0  -3    7.60    1.20
   1   0   3    7.80    1.40
   1   0   3    9.50    1.00
   1   0   3    7.20    0.80
   1   0   3    6.20    0.90
  -2   0  -3  186.38    6.60
  -2   0  -3  177.28    7.30
  -2   0  -3  183.88    6.90
   2   0   3  181.68    7.10
   2   0   3  187.28    6.70
   2   0   3  177.08    7.50
   2   0   3  176.38    6.70
  -3   0  -3   69.49    2.90
  -3   0  -3   63.19    2.90
  -3   0  -3   65.09    3.60
   3   0   3   64.89    4.30
   3   0   3   67.49    2.50
   3   0   3   63.19    3.30
   3   0   3   62.09    2.80
  -4   0  -3   48.50    3.30
   4   0   3   45.80    4.20
   4   0   3   47.50    2.80
   4   0   3   44.90    2.40
  -5   0  -3   38.00    3.30
   5   0   3   34.90    4.20
   5   0   3   37.80    2.80
   5   0   3   38.70    2.30
  -6   0  -3    0.20    1.80
   6   0   3    0.10    1.30
   6   0   3    2.50    1.10
   6   0   3    2.60    2.60
   8  -1  -3   -4.50    2.60
   8  -1  -3   -2.40    2.10
  -8   1   3    0.60    1.10
   7  -1  -3   12.10    2.50
   7  -1  -3   12.20    2.50
   7  -1  -3   16.90    1.00
  -7   1   3   15.80    1.90
   6  -1  -3  414.06   16.20
   6  -1  -3  417.36   16.00
  -6   1   3  410.56   15.10
  -6   1   3  425.56   14.80
  -6   1   3  405.36   15.30
   5  -1  -3  782.62   28.70
   5  -1  -3  805.42   28.90
  -5   1   3  792.02   28.00
  -5   1   3  796.72   28.20
  -5   1   3  800.12   28.30
   4  -1  -3 1184.98   42.40
   4  -1  -3 1199.68   42.20
   4  -1  -3 1192.38   42.40
  -4   1   3 1215.78   42.10
  -4   1   3 1189.18   42.00
  -4   1   3 1193.18   42.00
   3  -1  -3 1071.09   35.50
   3  -1  -3  992.80   35.60
   3  -1  -3  989.00   35.30
   3  -1  -3  968.90   35.40
  -3   1   3  994.10   35.30
  -3   1   3  995.50   35.30
   2  -1  -3  192.88    7.50
   2  -1  -3  180.78    7.70
  -2   1   3  196.18    7.10
  -2   1   3  217.48    7.40
  -2   1   3  193.78    7.50
  -2   1   3  192.38    7.50
  -2   1   3  204.28    7.40
   1  -1  -3   88.19    3.70
   1  -1  -3   80.29    3.80
   1  -1  -3   81.39    3.50
   1  -1  -3   92.49    3.90
  -1   1   3   91.69    3.80
  -1   1   3   80.69    3.70
  -1   1   3   82.69    3.30
  -1   1   3   90.19    3.40
   0  -1  -3  434.16   15.90
   0  -1  -3  448.86   15.70
   0  -1  -3  427.06   15.40
   0  -1  -3  461.95   16.00
   0  -1  -3  428.46   15.90
   0   1   3  428.06   15.40
   0   1   3  444.56   15.90
   0   1   3  425.96   15.70
  -1  -1  -3    3.80    1.10
  -1  -1  -3    4.00    1.00
   1   1   3    3.10    0.80
   1   1   3    4.20    0.70
   1   1   3    5.00    1.40
  -2  -1  -3   97.89    3.90
  -2  -1  -3   91.59    4.30
  -2  -1  -3   90.29    4.00
   2   1   3   92.19    4.00
   2   1   3   85.59    4.60
   2   1   3   86.59    3.60
  -3  -1  -3    4.20    1.10
  -3  -1  -3    1.80    1.30
   3   1   3    3.20    0.80
   3   1   3    2.70    0.90
   3   1   3    3.30    2.00
  -4  -1  -3   16.60    2.20
   4   1   3   18.10    1.50
   4   1   3   12.50    1.60
   4   1   3   18.90    3.20
  -5  -1  -3    0.70    1.60
   5   1   3    2.60    2.20
   5   1   3   -0.90    1.10
   8  -2  -3  226.28    8.30
   8  -2  -3  228.58   10.40
   8  -2  -3  235.28   10.50
  -8   2   3  222.98    8.90
   7  -2  -3  313.67   12.60
   7  -2  -3  303.67   12.60
  -7   2   3  291.67   11.30
   6  -2  -3  373.26   14.60
   6  -2  -3  377.76   14.70
  -6   2   3  373.96   13.70
   5  -2  -3 1038.10   37.00
   5  -2  -3 1034.30   36.70
   5  -2  -3 1040.20   37.00
  -5   2   3 1017.50   36.20
  -5   2   3 1026.10   36.30
   4  -2  -3  122.39    5.40
   4  -2  -3  123.99    5.40
   4  -2  -3  123.69    5.50
  -4   2   3  124.09    4.90
  -4   2   3  124.39    5.00
   3  -2  -3 3497.95  128.99
   3  -2  -3 3511.25  129.49
   3  -2  -3 3852.61  127.39
  -3   2   3 3346.07  127.49
  -3   2   3 3924.81  127.39
  -3   2   3 3672.43  127.19
   2  -2  -3 1973.80   69.69
   2  -2  -3 1963.70   69.19
   2  -2  -3 1889.41   69.09
  -2   2   3 1917.01   68.79
  -2   2   3 2088.89   69.59
  -2   2   3 1960.90   69.19
  -2   2   3 1968.20   68.49
   1  -2  -3  287.97   10.60
   1  -2  -3  277.27   10.80
   1  -2  -3  306.17   10.50
   1  -2  -3  277.37   10.40
  -1   2   3  274.67   10.20
  -1   2   3  288.07   10.50
   0  -2  -3 1262.77   47.60
   0  -2  -3 1354.66   47.80
   0  -2  -3 1453.95   47.40
   0  -2  -3 1316.07   47.30
   0   2   3 1339.77   47.20
   0   2   3 1331.07   47.40
   0   2   3 1445.76   47.70
  -1  -2  -3  359.86   13.50
  -1  -2  -3  353.86   13.50
   1   2   3  370.26   13.20
   1   2   3  369.06   13.00
   1   2   3  370.26   14.10
  -2  -2  -3   21.20    1.80
  -2  -2  -3   21.30    2.20
   2   2   3   19.90    2.80
   2   2   3   20.20    1.50
   2   2   3   22.70    1.70
  -3  -2  -3   12.10    1.60
  -3  -2  -3    9.20    1.90
   3   2   3   12.30    1.30
   3   2   3   10.10    1.30
   3   2   3   11.90    2.60
  -4  -2  -3    5.50    1.70
   4   2   3    6.00    2.50
   4   2   3    8.10    1.20
   8  -3  -3   17.20    2.90
   8  -3  -3   21.60    3.20
  -8   3   3   19.10    1.80
   7  -3  -3   47.90    3.90
   7  -3  -3   46.90    3.80
  -7   3   3   45.10    2.40
   6  -3  -3  991.90   34.60
   6  -3  -3  969.90   35.10
   6  -3  -3  950.60   34.90
  -6   3   3  945.11   33.80
   5  -3  -3   17.30    2.10
   5  -3  -3   15.90    2.00
   5  -3  -3   15.80    2.50
  -5   3   3   16.30    1.20
  -5   3   3   15.20    1.50
   4  -3  -3  823.92   31.10
   4  -3  -3  855.21   31.10
   4  -3  -3  911.71   30.60
   4  -3  -3  833.92   31.40
  -4   3   3  859.61   30.60
  -4   3   3  913.51   30.20
  -4   3   3  875.01   30.20
   3  -3  -3  689.33   25.10
   3  -3  -3  689.73   25.20
   3  -3  -3  691.43   24.70
  -3   3   3  673.43   24.70
  -3   3   3  745.93   24.40
   2  -3  -3  715.23   25.50
   2  -3  -3  724.33   25.40
   2  -3  -3  708.53   25.80
  -2   3   3  712.73   25.10
  -2   3   3  723.33   25.30
   1  -3  -3 1614.54   59.19
   1  -3  -3 1840.02   58.79
   1  -3  -3 1642.24   60.79
   1  -3  -3 1622.34   58.89
  -1   3   3 1782.92   58.89
  -1   3   3 1639.34   58.59
  -1   3   3 1664.33   58.69
   0  -3  -3   43.50    2.70
   0  -3  -3   45.20    2.60
   0   3   3   44.10    2.10
   0   3   3   43.70    2.10
  -1  -3  -3  369.96   13.60
  -1  -3  -3  355.56   13.50
   1   3   3  358.66   12.90
   1   3   3  355.16   12.90
  -2  -3  -3  452.65   16.80
  -2  -3  -3  441.26   16.60
   2   3   3  440.66   16.00
   2   3   3  436.86   17.60
   2   3   3  471.05   16.20
  -3  -3  -3  780.22   28.30
  -3  -3  -3  788.12   28.00
   3   3   3  797.12   27.40
   3   3   3  737.83   29.20
  -4  -3  -3    5.40    1.90
   4   3   3    5.90    1.20
   4   3   3    7.30    2.80
   8  -4  -3    8.50    2.70
   8  -4  -3    6.30    2.20
  -8   4   3    7.90    1.10
   7  -4  -3   -0.10    2.00
   7  -4  -3    0.90    1.70
   7  -4  -3   -0.10    1.40
  -7   4   3    0.40    0.60
   6  -4  -3    0.00    1.80
   6  -4  -3   -0.10    1.40
   6  -4  -3    0.50    1.30
  -6   4   3    0.20    0.50
   5  -4  -3   20.70    2.90
   5  -4  -3   21.90    2.40
   5  -4  -3   18.50    2.30
  -5   4   3   21.30    1.00
   4  -4  -3   43.90    2.30
   4  -4  -3   42.60    2.90
   4  -4  -3   42.90    3.00
  -4   4   3   50.79    2.20
  -4   4   3   42.40    2.20
   3  -4  -3  140.69    5.60
   3  -4  -3  138.19    6.20
   3  -4  -3  138.19    6.00
  -3   4   3  139.59    5.30
   2  -4  -3    4.70    0.80
   2  -4  -3    2.90    1.10
   2  -4  -3    4.00    1.30
   2  -4  -3    4.70    1.00
  -2   4   3    3.60    0.70
  -2   4   3    3.90    0.80
   1  -4  -3  254.77   10.60
   1  -4  -3  276.37   10.40
   1  -4  -3  264.87   10.30
   1  -4  -3  281.97    9.80
  -1   4   3  281.47    9.90
  -1   4   3  268.37    9.90
  -1   4   3  274.27    9.70
   0  -4  -3  171.58    7.10
   0  -4  -3  175.88    7.30
   0   4   3  172.38    6.50
  -1  -4  -3  212.78    8.80
  -1  -4  -3  217.28    8.80
   1   4   3  216.88    8.00
  -2  -4  -3   84.19    4.40
  -2  -4  -3   85.39    4.60
   2   4   3   77.59    3.50
  -3  -4  -3  124.09    5.80
  -3  -4  -3  122.89    6.20
   3   4   3  122.79    4.90
   8  -5  -3  129.49    6.90
   8  -5  -3  126.79    7.30
   7  -5  -3    1.40    2.30
   7  -5  -3   -0.40    1.50
   7  -5  -3    1.00    1.50
   6  -5  -3  156.88    7.40
   6  -5  -3  160.98    8.10
   6  -5  -3  163.48    7.20
   5  -5  -3   77.89    4.30
   5  -5  -3   75.19    4.30
   5  -5  -3   75.79    5.00
   4  -5  -3   30.80    2.70
   4  -5  -3   29.00    2.70
   4  -5  -3   33.30    2.00
   3  -5  -3   28.70    2.60
   3  -5  -3   29.10    2.50
   3  -5  -3   26.70    2.00
   2  -5  -3    1.70    1.10
   2  -5  -3    2.40    1.40
   2  -5  -3    2.30    1.10
   1  -5  -3    3.10    1.50
   1  -5  -3    2.10    1.10
   1  -5  -3    2.50    1.20
  -1   5   3    2.40    0.80
   0  -5  -3    1.30    1.30
   0  -5  -3    0.20    1.10
   0   5   3    1.00    0.80
  -1  -5  -3    2.70    1.40
  -1  -5  -3    2.70    1.50
   1   5   3    2.00    0.90
  -2  -5  -3   36.70    3.40
  -2  -5  -3   41.20    3.20
   2   5   3   36.40    2.50
   8  -6  -3   12.10    2.60
   8  -6  -3   12.00    3.50
   8  -6  -3   10.70    2.50
   7  -6  -3  416.36   16.80
   7  -6  -3  428.36   16.50
   7  -6  -3  429.96   17.80
   6  -6  -3   44.10    3.50
   6  -6  -3   49.60    4.50
   6  -6  -3   46.30    3.70
   5  -6  -3  172.08    7.80
   5  -6  -3  170.18    7.70
   4  -6  -3  367.36   13.20
   4  -6  -3  358.56   14.00
   4  -6  -3  349.77   14.10
   3  -6  -3  838.82   31.10
   3  -6  -3  841.62   30.90
   3  -6  -3  875.91   30.40
   2  -6  -3    1.00    1.40
   2  -6  -3    0.30    1.20
   2  -6  -3    0.20    1.00
   1  -6  -3   22.20    2.30
   1  -6  -3   24.30    2.70
   1  -6  -3   20.40    2.40
   0  -6  -3    4.80    1.60
   0  -6  -3    6.60    1.80
   7  -7  -3   79.39    5.20
   7  -7  -3   82.09    6.50
   7  -7  -3   86.29    5.20
   6  -7  -3   12.50    3.10
   6  -7  -3   11.60    2.40
   6  -7  -3   11.20    2.40
   5  -7  -3  227.78    9.70
   5  -7  -3  216.98    9.70
   4  -7  -3  122.39    5.20
   4  -7  -3  118.89    6.00
   4  -7  -3  109.09    5.90
   3  -7  -3   65.39    4.10
   3  -7  -3   64.29    3.50
   3  -7  -3   61.59    4.20
   2  -7  -3   -1.00    1.40
   2  -7  -3    0.30    1.50
   2  -7  -3    0.40    1.20
   1  -7  -3  131.19    6.50
   1  -7  -3  134.89    6.20
   1  -7  -3  129.09    6.70
   5  -8  -3   37.20    3.70
   5  -8  -3   35.90    3.70
   4  -8  -3   26.10    3.30
   4  -8  -3   27.60    3.30
   0  -7   4   30.20    3.60
   0  -7   4   28.90    2.20
   0  -7   4   43.80    4.30
   1  -7   4   85.49    5.30
   1  -7   4   83.49    5.50
   1  -7   4   73.89    3.70
   2  -7   4    1.20    2.40
   2  -7   4    3.50    1.90
   2  -7   4    1.60    1.00
   2  -7   4    3.30    1.30
   3  -7   4    0.20    1.60
   3  -7   4   -0.70    0.80
   3  -7   4   -2.40    1.70
   3  -7   4    1.60    1.30
   3  -7   4    0.50    1.10
   3  -7   4   -0.60    0.80
   3  -7   4   -0.10    2.50
   4  -7   4    1.10    0.90
   4  -7   4    0.80    0.90
   4  -7   4    1.70    1.20
   4  -7   4    1.50    1.80
   4  -7   4   -2.30    2.60
   4  -7   4    0.40    1.30
   4  -7   4    0.90    2.00
   5  -7   4    4.40    1.90
   5  -7   4   -2.90    2.70
   5  -7   4    1.80    1.00
   5  -7   4    3.30    2.20
   5  -7   4    2.30    1.50
  -2  -6   4  297.37   12.70
  -2  -6   4  315.87   13.10
  -1  -6   4    7.30    2.40
  -1  -6   4   10.60    2.60
   0  -6   4    7.40    2.60
   0  -6   4    4.30    2.00
   0  -6   4    5.30    1.30
   1  -6   4  318.97   13.20
   1  -6   4  329.57   12.60
   1  -6   4  302.17   13.30
   1  -6   4  320.47   12.30
   2  -6   4   27.50    2.90
   2  -6   4   28.30    1.70
   2  -6   4   24.80    3.20
   2  -6   4   30.30    4.00
   2  -6   4   30.20    2.70
   3  -6   4  698.03   26.30
   3  -6   4  688.73   24.50
   3  -6   4  707.63   25.80
   3  -6   4  709.93   25.60
   3  -6   4  659.23   26.20
   3  -6   4  707.73   25.00
   4  -6   4   35.10    3.40
   4  -6   4   39.80    3.80
   4  -6   4   33.30    2.40
   4  -6   4   31.60    2.00
   4  -6   4   34.60    1.90
   4  -6   4   35.80    3.10
   5  -6   4   12.50    1.40
   5  -6   4   10.30    2.00
   5  -6   4   14.50    2.60
   6  -6   4   10.10    1.50
   6  -6   4   10.80    2.60
   6  -6   4    7.20    2.00
  -3  -5   4   69.99    5.30
  -3  -5   4   79.59    4.90
  -2  -5   4  156.68    8.00
  -2  -5   4  165.58    8.00
  -2  -5   4  172.08    6.80
  -1  -5   4  176.48    8.40
  -1  -5   4  178.08    8.60
  -1  -5   4  186.58    7.50
   0  -5   4  185.48    7.50
   0  -5   4  176.78    8.60
   0  -5   4  180.68    8.20
   1  -5   4   16.40    3.30
   1  -5   4   13.50    2.30
   1  -5   4   14.50    1.80
   1  -5   4   14.10    2.00
   1  -5   4   13.70    1.20
   2  -5   4    9.20    1.80
   2  -5   4    7.10    2.00
   2  -5   4    6.50    0.90
   2  -5   4    6.50    1.40
   3  -5   4  494.05   18.70
   3  -5   4  507.65   18.00
   3  -5   4  497.05   17.70
   3  -5   4  497.25   19.40
   3  -5   4  499.15   18.70
   4  -5   4  168.18    6.50
   4  -5   4  164.08    7.50
   4  -5   4  160.58    6.30
   4  -5   4  167.68    7.40
   5  -5   4   77.29    3.50
   5  -5   4   76.29    4.70
   5  -5   4   78.99    4.60
   6  -5   4   40.00    3.60
   6  -5   4   41.80    4.00
   6  -5   4   37.60    2.50
  -4  -4   4    8.70    1.60
  -4  -4   4   12.10    2.30
  -4  -4   4    8.00    2.30
  -3  -4   4   12.10    2.60
  -3  -4   4    8.70    2.40
  -3  -4   4   10.10    1.40
  -2  -4   4  166.38    7.80
  -2  -4   4  164.08    6.80
  -2  -4   4  167.38    8.00
  -1  -4   4  106.59    4.80
  -1  -4   4  102.19    5.50
  -1  -4   4  102.59    6.00
   0  -4   4  226.48   10.50
   0  -4   4  242.68    8.70
   0  -4   4  253.67    9.00
   0  -4   4  236.18    9.50
   0  -4   4  251.07    9.20
   0  -4   4  242.88   10.30
   1  -4   4  230.68    8.60
   1  -4   4  214.68    9.00
   1  -4   4  225.78    8.10
   1  -4   4  221.98    9.60
   2  -4   4   54.89    4.00
   2  -4   4   58.39    3.20
   2  -4   4   55.69    3.40
   2  -4   4   54.09    2.60
   2  -4   4   59.79    2.50
   3  -4   4  271.57   10.70
   3  -4   4  261.87   10.70
   3  -4   4  275.17    9.90
   3  -4   4  277.77    9.90
   4  -4   4   70.89    4.20
   4  -4   4   71.09    4.10
   4  -4   4   73.29    3.20
   4  -4   4   72.69    3.20
   5  -4   4    5.20    1.60
   5  -4   4    4.50    1.20
   5  -4   4    5.20    2.00
   6  -4   4    5.40    1.80
   6  -4   4    4.50    1.30
   6  -4   4    6.50    2.40
  -5  -3   4   44.80    2.80
  -5  -3   4   47.80    3.50
  -5  -3   4   47.30    4.00
  -4  -3   4   38.70    3.40
  -4  -3   4   33.60    2.40
  -4  -3   4   32.40    3.70
  -3  -3   4  195.88    8.80
  -3  -3   4  196.08    7.90
  -3  -3   4  198.68    8.90
  -2  -3   4   17.10    1.90
  -2  -3   4   18.90    3.00
  -2  -3   4   17.50    2.40
  -1  -3   4   21.60    2.10
  -1  -3   4   19.60    2.50
   0  -3   4   11.60    0.90
   0  -3   4   11.20    1.90
   0  -3   4    9.20    1.40
   1  -3   4  106.59    4.10
   1  -3   4  110.29    4.40
   1  -3   4   99.89    5.30
   1  -3   4  116.39    4.40
   1  -3   4  105.19    5.00
   2  -3   4   96.19    3.90
   2  -3   4   95.69    4.40
   2  -3   4   98.79    3.70
   2  -3   4   90.59    4.60
   2  -3   4  103.19    3.80
   3  -3   4    1.20    0.90
   3  -3   4   -0.10    1.30
   3  -3   4    0.70    1.10
   4  -3   4  169.18    7.50
   4  -3   4  176.28    7.80
   4  -3   4  176.48    6.70
   5  -3   4   66.39    3.20
   5  -3   4   66.99    4.10
   5  -3   4   65.69    4.60
   6  -3   4  317.27   11.90
   6  -3   4  323.97   13.00
   6  -3   4  314.97   13.90
  -6  -2   4    7.00    1.80
  -6  -2   4    5.70    1.20
  -6  -2   4    9.00    1.90
  -5  -2   4    1.00    1.50
  -5  -2   4   -1.10    0.90
  -5  -2   4    0.00    1.50
   4   2  -4   18.40    1.80
   4   2  -4   14.10    2.30
  -4  -2   4   15.10    2.30
  -4  -2   4   16.60    1.90
  -4  -2   4   18.90    2.80
   3   2  -4  131.99    6.10
  -3  -2   4  123.89    6.40
  -3  -2   4  130.49    6.40
  -3  -2   4  144.49    5.40
  -3  -2   4  133.89    5.70
  -2  -2   4   16.60    1.80
  -2  -2   4   17.20    2.20
   1   2  -4  218.68    7.40
  -1  -2   4  199.98    7.50
  -1  -2   4  208.68    8.30
  -1  -2   4  205.58    8.70
   0  -2   4   85.69    3.50
   0  -2   4  100.09    3.80
   0  -2   4   87.59    4.60
   0  -2   4   93.59    4.30
  -1   2  -4   96.59    3.90
   1  -2   4   86.69    4.30
   1  -2   4   90.69    3.90
   1  -2   4   87.99    3.60
   2  -2   4   72.29    3.80
   2  -2   4   73.99    3.10
   2  -2   4   74.19    3.60
   3  -2   4    6.00    1.10
   3  -2   4    8.00    1.90
   3  -2   4    7.60    1.10
   3  -2   4    6.10    1.40
   4  -2   4    6.70    2.40
   4  -2   4    6.20    1.40
   4  -2   4    8.20    1.20
   5  -2   4   26.60    2.10
   5  -2   4   29.20    2.90
   5  -2   4   26.80    4.00
   6  -2   4   29.00    2.20
   6  -2   4   26.00    2.80
   6  -2   4   23.70    4.60
   6   1  -4  447.76   18.00
  -6  -1   4  460.75   16.80
  -6  -1   4  470.15   17.00
  -6  -1   4  462.35   17.50
   5   1  -4  331.97   13.60
   5   1  -4  337.47   13.00
  -5  -1   4  344.87   12.80
  -5  -1   4  349.67   13.10
  -5  -1   4  341.57   13.40
  -4  -1   4    2.50    1.80
   3   1  -4 1252.57   42.90
   3   1  -4 1221.48   43.80
  -3  -1   4 1228.58   43.70
  -3  -1   4 1244.28   44.10
   2   1  -4 1682.33   53.49
   2   1  -4 1538.75   54.09
  -2  -1   4 1462.55   54.39
  -2  -1   4 1502.85   53.49
  -2  -1   4 1525.35   54.19
   1   1  -4  119.69    4.70
  -1  -1   4  110.39    5.40
  -1  -1   4  123.09    4.70
  -1  -1   4  113.19    4.40
  -1  -1   4  119.09    5.10
   0   1  -4  129.59    4.80
   0  -1   4  129.49    4.70
   0  -1   4  122.49    4.80
   0  -1   4  123.99    5.70
   0  -1   4  126.09    5.40
  -1   1  -4  381.06   13.30
  -1   1  -4  351.66   13.40
   1  -1   4  360.06   13.30
   1  -1   4  361.96   13.60
   1  -1   4  357.06   12.90
  -2   1  -4   76.89    3.60
   2  -1   4   75.29    4.10
   2  -1   4   75.19    3.20
   2  -1   4   75.59    3.80
   3  -1   4   61.59    3.50
   3  -1   4   62.39    4.40
   3  -1   4   63.09    2.90
   3  -1   4   67.49    2.70
   4  -1   4   68.39    5.10
   4  -1   4   72.39    4.00
   4  -1   4   70.59    3.30
   5  -1   4    2.90    3.00
   5  -1   4    6.60    1.30
   5  -1   4    5.80    1.50
   6  -1   4    0.00    1.50
   6  -1   4    1.20    1.20
   6  -1   4    0.30    3.00
   7   0  -4   38.30    4.10
  -7   0   4   45.40    3.20
   6   0  -4   56.89    4.10
   6   0  -4   55.79    4.40
  -6   0   4   66.69    3.40
  -6   0   4   64.59    3.80
  -6   0   4   61.19    3.30
   5   0  -4  203.78    8.90
   5   0  -4  209.88    8.40
  -5   0   4  210.08    8.40
  -5   0   4  214.38    8.70
  -5   0   4  202.18    8.20
   4   0  -4  433.86   16.10
   4   0  -4  439.56   15.50
  -4   0   4  419.16   16.00
  -4   0   4  410.66   15.60
  -4   0   4  421.56   16.00
   3   0  -4   63.19    2.70
   3   0  -4   65.39    3.40
  -3   0   4   59.79    3.30
  -3   0   4   60.19    3.50
   2   0  -4 1430.26   51.69
   2   0  -4 1487.95   51.39
  -2   0   4 1456.75   51.49
  -2   0   4 1489.95   51.79
  -2   0   4 1467.45   51.59
   1   0  -4 1274.97   40.50
   1   0  -4 1166.08   40.60
   1   0  -4 1128.89   41.20
  -1   0   4 1144.49   41.10
  -1   0   4 1095.19   41.10
  -1   0   4 1205.38   40.50
  -1   0   4 1113.09   40.40
   0   0  -4 7710.63  259.67
   0   0  -4 7323.17  261.67
   0   0   4 7421.46  261.07
   0   0   4 7545.94  259.77
   0   0   4 7213.08  259.07
  -1   0  -4   68.89    3.50
   1   0   4   72.59    3.60
   1   0   4   75.99    3.70
   1   0   4   67.89    3.00
  -2   0  -4  243.18    9.90
  -2   0  -4  252.77    9.50
   2   0   4  244.68    9.10
   2   0   4  254.07    9.70
   2   0   4  247.28   10.00
  -3   0  -4  116.09    4.90
  -3   0  -4  117.29    5.80
   3   0   4  119.29    5.40
   3   0   4  116.99    4.80
   3   0   4  121.89    6.20
  -4   0  -4   53.29    3.90
   4   0   4   53.89    4.30
   4   0   4   57.29    3.50
   4   0   4   55.59    2.80
  -5   0  -4    5.70    2.10
   5   0   4    9.10    1.40
   5   0   4    5.70    1.60
   5   0   4    9.90    2.80
   7  -1  -4    0.60    1.80
   7  -1  -4   -0.90    2.10
  -7   1   4    1.80    1.10
   6  -1  -4   14.80    2.30
   6  -1  -4   10.90    2.40
  -6   1   4   19.10    1.80
  -6   1   4   11.90    1.50
  -6   1   4   15.50    2.00
   5  -1  -4   12.20    2.20
   5  -1  -4   13.00    1.80
  -5   1   4    7.90    1.30
  -5   1   4   11.30    1.80
  -5   1   4   11.50    1.70
   4  -1  -4   37.00    2.90
   4  -1  -4   38.50    2.40
   4  -1  -4   35.50    2.90
  -4   1   4   36.30    2.40
  -4   1   4   40.50    2.80
   3  -1  -4  211.68    8.20
   3  -1  -4  210.88    8.70
   3  -1  -4  212.38    8.40
  -3   1   4  217.98    7.70
  -3   1   4  216.68    8.40
  -3   1   4  213.08    8.40
   2  -1  -4   74.29    3.10
   2  -1  -4   67.69    3.10
   2  -1  -4   62.69    3.50
  -2   1   4   66.99    2.70
  -2   1   4   64.09    3.30
  -2   1   4   63.29    3.30
   1  -1  -4  185.68    7.90
   1  -1  -4  195.48    7.40
   1  -1  -4  211.88    7.70
  -1   1   4  209.08    7.30
  -1   1   4  196.58    7.80
  -1   1   4  192.18    7.80
  -1   1   4  190.68    7.20
   0  -1  -4  512.95   17.90
   0  -1  -4  507.85   18.70
   0  -1  -4  501.25   18.70
   0   1   4  517.45   18.00
   0   1   4  503.65   18.50
  -1  -1  -4   93.19    4.70
  -1  -1  -4  108.89    4.00
  -1  -1  -4  101.49    4.60
  -1  -1  -4  100.29    3.90
   1   1   4   99.99    4.90
   1   1   4   99.39    4.50
   1   1   4   99.69    4.10
  -2  -1  -4  432.26   16.10
  -2  -1  -4  425.36   15.70
   2   1   4  415.16   15.60
   2   1   4  417.76   15.20
   2   1   4  428.36   16.30
  -3  -1  -4  157.88    6.50
  -3  -1  -4  155.48    7.20
   3   1   4  161.08    7.80
   3   1   4  158.98    6.70
   3   1   4  151.88    6.10
  -4  -1  -4    9.60    2.30
   4   1   4   13.50    2.90
   4   1   4   10.80    1.70
   4   1   4   14.80    1.60
   8  -2  -4  152.58    7.60
   8  -2  -4  145.29    7.90
  -8   2   4  141.69    6.20
   7  -2  -4   80.69    4.70
   7  -2  -4   74.99    5.10
  -7   2   4   77.99    3.80
   6  -2  -4   67.69    4.20
   6  -2  -4   67.89    4.50
  -6   2   4   72.09    3.50
  -6   2   4   73.59    3.40
   5  -2  -4   28.70    2.60
   5  -2  -4   29.10    2.80
   5  -2  -4   25.50    2.70
  -5   2   4   28.80    2.30
  -5   2   4   29.70    2.20
   4  -2  -4   11.20    1.90
   4  -2  -4   10.60    1.70
   4  -2  -4   10.00    1.80
  -4   2   4    9.30    1.30
  -4   2   4   10.30    1.40
   3  -2  -4    2.30    1.30
   3  -2  -4    2.00    1.10
  -3   2   4    3.10    0.70
  -3   2   4    2.20    0.90
  -3   2   4    2.90    0.90
   2  -2  -4   14.10    1.50
   2  -2  -4   12.20    1.70
  -2   2   4   14.70    1.40
  -2   2   4   14.00    1.60
  -2   2   4   14.00    1.10
   1  -2  -4    4.40    1.30
   1  -2  -4    3.80    1.40
   1  -2  -4    5.00    0.90
  -1   2   4    4.20    0.80
  -1   2   4    4.60    0.90
   0  -2  -4  124.79    4.90
   0  -2  -4  123.89    5.50
   0  -2  -4  124.49    5.60
   0   2   4  123.49    5.20
   0   2   4  123.69    4.80
  -1  -2  -4    2.30    1.30
  -1  -2  -4    3.30    1.30
  -1  -2  -4    3.10    0.80
   1   2   4    2.60    0.90
   1   2   4    3.60    1.00
   1   2   4    3.30    1.80
  -2  -2  -4   32.40    3.00
  -2  -2  -4   37.20    2.60
   2   2   4   35.00    3.50
   2   2   4   36.80    2.40
   2   2   4   33.30    2.10
  -3  -2  -4    0.50    1.20
  -3  -2  -4   -2.00    1.50
   3   2   4    0.40    1.00
   3   2   4    1.70    2.00
   3   2   4    0.10    0.90
  -4  -2  -4    5.20    2.10
   4   2   4    8.10    2.70
   4   2   4    6.40    1.30
   8  -3  -4  103.89    5.90
   8  -3  -4  102.69    6.30
  -8   3   4  104.89    4.60
   7  -3  -4  294.97   12.30
   7  -3  -4  303.77   12.00
   7  -3  -4  285.57   12.20
  -7   3   4  289.77   10.80
   6  -3  -4 1626.04   57.59
   6  -3  -4 1626.94   57.49
   6  -3  -4 1621.34   57.69
  -6   3   4 1636.24   56.39
  -6   3   4 1579.54   56.69
   5  -3  -4   22.50    2.80
   5  -3  -4   23.60    2.40
   5  -3  -4   20.80    2.50
  -5   3   4   23.70    1.50
  -5   3   4   22.40    2.00
   4  -3  -4  194.58    8.10
   4  -3  -4  198.88    8.40
  -4   3   4  196.68    7.70
  -4   3   4  203.78    7.40
   3  -3  -4  101.49    5.10
   3  -3  -4  101.49    4.70
  -3   3   4  110.99    4.20
  -3   3   4  106.99    4.50
   2  -3  -4   30.40    2.60
   2  -3  -4   31.80    2.30
   2  -3  -4   34.10    2.20
  -2   3   4   32.90    1.80
  -2   3   4   32.70    2.10
  -2   3   4   31.40    1.80
   1  -3  -4   29.20    2.40
   1  -3  -4   27.50    2.00
   1  -3  -4   28.50    2.50
  -1   3   4   28.90    1.70
  -1   3   4   30.70    2.00
  -1   3   4   31.90    1.40
   0  -3  -4    1.60    1.30
   0  -3  -4    0.50    0.80
   0  -3  -4    0.30    1.20
   0   3   4    0.50    0.80
   0   3   4    0.00    0.70
  -1  -3  -4    7.40    1.70
  -1  -3  -4    6.30    1.60
   1   3   4    8.10    1.20
   1   3   4    7.30    1.10
  -2  -3  -4    1.20    1.40
  -2  -3  -4    0.30    1.40
   2   3   4    2.70    2.20
   2   3   4    1.30    0.90
  -3  -3  -4   22.30    3.10
   3   3   4   26.40    1.90
   3   3   4   22.80    3.70
   8  -4  -4   12.10    2.60
   8  -4  -4   14.70    3.00
   8  -4  -4   13.30    2.70
   7  -4  -4   33.20    3.70
   7  -4  -4   30.00    3.20
   7  -4  -4   33.50    3.50
   6  -4  -4   11.20    2.20
   6  -4  -4    9.50    2.00
   6  -4  -4   11.40    2.70
  -6   4   4   11.90    1.40
   5  -4  -4    3.60    1.60
   5  -4  -4    6.90    1.90
   5  -4  -4    5.70    2.20
  -5   4   4    5.80    1.10
   4  -4  -4  320.07   12.90
   4  -4  -4  323.67   12.60
  -4   4   4  333.57   12.00
   3  -4  -4  278.77   11.30
   3  -4  -4  273.87   10.80
   3  -4  -4  284.77   10.70
  -3   4   4  281.57   10.40
   2  -4  -4  134.29    5.80
   2  -4  -4  129.09    6.20
   2  -4  -4  133.89    5.80
  -2   4   4  137.49    5.30
  -2   4   4  128.59    5.10
   1  -4  -4  282.17   11.00
   1  -4  -4  281.17   10.80
   1  -4  -4  278.67   11.30
  -1   4   4  282.87   10.30
  -1   4   4  278.27   10.20
   0  -4  -4   15.40    2.20
   0  -4  -4   19.10    1.80
   0  -4  -4   19.60    2.40
   0   4   4   15.30    1.50
  -1  -4  -4   30.20    2.80
  -1  -4  -4   31.30    2.90
   1   4   4   33.60    2.00
  -2  -4  -4    0.00    1.50
  -2  -4  -4    0.20    1.60
   2   4   4   -0.10    0.90
   8  -5  -4   25.50    4.00
   8  -5  -4   26.10    3.40
   8  -5  -4   27.20    3.30
   7  -5  -4   -0.30    2.30
   7  -5  -4    1.30    1.70
   7  -5  -4   -0.80    1.60
   6  -5  -4  290.47   11.90
   6  -5  -4  276.27   11.80
   6  -5  -4  293.47   12.50
   5  -5  -4  101.69    5.40
   5  -5  -4  102.99    5.50
  -5   5   4  106.29    4.40
   4  -5  -4  321.47   12.00
   4  -5  -4  317.07   12.50
   4  -5  -4  307.47   12.70
  -4   5   4  321.57   11.60
   3  -5  -4   88.59    5.00
   3  -5  -4   92.49    4.70
   3  -5  -4   90.09    4.40
  -3   5   4   95.39    3.80
   2  -5  -4  104.29    5.00
   2  -5  -4  101.39    5.40
   2  -5  -4  108.19    5.10
  -2   5   4  105.59    4.30
  -2   5   4  108.79    4.20
   1  -5  -4    4.20    1.40
   1  -5  -4    5.20    1.80
   1  -5  -4    4.30    1.50
  -1   5   4    4.60    1.00
   0  -5  -4   64.49    4.10
   0  -5  -4   69.59    4.10
   0  -5  -4   68.99    3.80
   0   5   4   67.79    3.20
  -1  -5  -4   70.89    4.40
  -1  -5  -4   71.09    4.50
   1   5   4   71.09    3.30
   7  -6  -4   19.50    3.80
   7  -6  -4   15.30    2.60
   7  -6  -4   18.50    3.00
   6  -6  -4    0.40    1.70
   6  -6  -4    2.80    2.50
   6  -6  -4    1.20    1.70
   5  -6  -4   77.19    4.70
   5  -6  -4   75.39    4.80
   4  -6  -4  117.99    6.00
   4  -6  -4  122.99    5.40
   4  -6  -4  118.29    6.20
   3  -6  -4  503.35   19.80
   3  -6  -4  515.85   19.50
   3  -6  -4  525.75   19.10
   2  -6  -4    6.50    2.00
   2  -6  -4    5.40    1.60
   2  -6  -4    5.80    1.60
   1  -6  -4   66.69    4.50
   1  -6  -4   73.29    4.20
   1  -6  -4   72.69    4.30
   6  -7  -4    3.40    2.00
   6  -7  -4    4.30    2.10
   6  -7  -4    7.10    2.80
   5  -7  -4    1.30    1.70
   5  -7  -4    0.60    1.80
   4  -7  -4    7.40    2.20
   4  -7  -4    6.30    1.60
   4  -7  -4    6.60    2.00
   3  -7  -4   10.10    2.20
   3  -7  -4   12.20    2.60
   3  -7  -4   10.90    2.00
   1  -7   5   76.29    4.50
   1  -7   5   71.09    6.00
   1  -7   5   72.19    5.30
   2  -7   5   11.80    2.00
   2  -7   5    8.60    2.50
   2  -7   5   11.50    3.50
   3  -7   5    1.90    1.50
   3  -7   5   -0.10    1.20
   3  -7   5   -1.50    0.90
   3  -7   5    2.50    2.00
   3  -7   5   -2.10    3.00
  -1  -6   5   -1.30    2.10
  -1  -6   5    4.90    2.70
  -1  -6   5    2.40    1.50
   0  -6   5    0.40    1.30
   0  -6   5    0.70    2.60
   0  -6   5    0.60    1.90
   1  -6   5   62.79    3.90
   1  -6   5   56.29    5.60
   1  -6   5   59.79    4.70
   2  -6   5    0.40    3.00
   2  -6   5    9.90    1.10
   2  -6   5    8.10    1.80
   2  -6   5    8.00    2.40
   3  -6   5  306.57   12.50
   3  -6   5  300.47   13.20
   3  -6   5  306.37   11.20
   4  -6   5    6.30    2.20
   4  -6   5    7.30    1.40
   4  -6   5    7.10    1.90
   5  -6   5   45.90    2.80
   5  -6   5   50.29    4.00
   5  -6   5   49.40    4.10
  -2  -5   5   66.29    5.30
  -2  -5   5   56.89    5.00
  -2  -5   5   64.49    3.70
  -1  -5   5   57.69    4.60
  -1  -5   5   51.29    5.10
  -1  -5   5   57.99    3.50
   0  -5   5    3.50    2.90
   0  -5   5    6.00    2.10
   0  -5   5    4.80    1.40
   1  -5   5    0.30    1.20
   1  -5   5    0.80    1.70
   1  -5   5   -0.50    0.70
   2  -5   5   14.80    1.50
   2  -5   5   13.30    1.40
   2  -5   5   15.90    2.80
   2  -5   5   15.00    2.10
   3  -5   5    5.10    1.10
   3  -5   5    7.70    2.20
   3  -5   5    6.00    1.70
   3  -5   5    5.70    1.60
   4  -5   5   22.00    1.90
   4  -5   5   21.20    2.60
   4  -5   5   24.70    2.70
   5  -5   5   14.40    2.20
   5  -5   5   17.90    1.80
   5  -5   5   16.70    2.90
  -4  -4   5   34.30    2.90
  -4  -4   5   39.00    3.80
  -4  -4   5   33.80    4.00
  -3  -4   5   62.19    3.60
  -3  -4   5   59.19    5.00
  -3  -4   5   55.59    5.00
  -2  -4   5  324.27   13.60
  -2  -4   5  313.97   13.60
  -2  -4   5  332.57   12.60
  -1  -4   5  180.98    8.50
  -1  -4   5  193.98    8.00
  -1  -4   5  183.28    9.20
   0  -4   5  111.79    4.10
   0  -4   5  101.19    5.10
   0  -4   5  102.79    5.90
   1  -4   5  150.88    5.70
   1  -4   5  150.28    7.50
   1  -4   5  152.98    6.80
   2  -4   5   18.80    2.30
   2  -4   5   19.90    1.90
   2  -4   5   18.00    1.30
   2  -4   5   19.20    2.80
   2  -4   5   17.40    1.50
   3  -4   5   13.80    2.10
   3  -4   5   14.00    2.20
   3  -4   5   14.60    1.50
   4  -4   5   15.80    2.50
   4  -4   5   17.00    2.20
   4  -4   5   18.30    1.80
   5  -4   5    4.50    1.70
   5  -4   5    2.90    2.20
   5  -4   5    4.00    1.30
  -5  -3   5  111.39    6.50
  -5  -3   5  112.09    5.80
  -5  -3   5  110.19    5.30
  -4  -3   5   74.59    4.00
  -4  -3   5   70.59    5.20
  -4  -3   5   82.69    5.10
  -3  -3   5 1303.57   47.40
  -3  -3   5 1348.47   46.60
  -3  -3   5 1281.97   47.30
  -2  -3   5   68.69    5.50
  -2  -3   5   75.59    4.10
  -2  -3   5   78.49    4.80
  -1  -3   5  251.27   10.20
  -1  -3   5  256.57    9.10
  -1  -3   5  253.87   10.90
   0  -3   5  215.48    9.00
   0  -3   5  217.98    9.60
   0  -3   5  225.58    8.00
   1  -3   5  334.17   12.10
   1  -3   5  343.77   13.70
   1  -3   5  334.07   12.20
   1  -3   5  330.07   13.00
   2  -3   5   41.50    3.10
   2  -3   5   42.50    2.20
   2  -3   5   40.70    2.80
   3  -3   5    3.90    1.00
   3  -3   5    2.90    1.70
   3  -3   5    2.60    1.40
   4  -3   5   46.80    3.60
   4  -3   5   48.70    2.70
   4  -3   5   46.00    4.00
   5  -3   5   25.20    4.00
   5  -3   5   28.20    2.20
   5  -3   5   25.80    2.80
  -5  -2   5   -1.60    1.10
  -5  -2   5   -1.50    1.90
  -5  -2   5    3.60    1.90
   4   2  -5    1.00    1.80
  -4  -2   5   -2.00    1.80
  -4  -2   5    0.40    2.10
  -4  -2   5   -1.00    1.10
  -3  -2   5   61.19    3.60
  -3  -2   5   60.89    4.30
  -3  -2   5   54.79    4.80
  -2  -2   5   96.99    5.40
  -2  -2   5  106.49    5.10
  -2  -2   5  106.49    3.90
  -1  -2   5  163.08    7.50
  -1  -2   5  165.48    7.10
  -1  -2   5  163.28    6.00
   0  -2   5  272.77   11.10
   0  -2   5  282.97   11.70
   0  -2   5  297.27   10.30
   0  -2   5  280.77   10.20
  -1   2  -5   46.30    2.60
   1  -2   5   42.20    2.20
   1  -2   5   45.80    2.50
   1  -2   5   44.30    3.10
   2  -2   5  254.17   10.40
   2  -2   5  259.37    9.60
   2  -2   5  263.97   10.30
   3  -2   5  109.79    5.80
   3  -2   5  105.69    4.50
   3  -2   5  107.19    5.40
   4  -2   5   34.60    4.20
   4  -2   5   39.40    3.30
   4  -2   5   42.50    2.50
   5  -2   5    1.90    1.50
   5  -2   5   -3.00    2.80
   5  -2   5    2.30    1.30
   6   1  -5   21.90    3.30
  -6  -1   5   25.50    3.20
  -6  -1   5   21.90    2.50
  -6  -1   5   31.70    2.90
   5   1  -5   25.10    3.00
  -5  -1   5   23.30    2.50
  -5  -1   5   27.90    3.30
  -5  -1   5   25.30    2.90
   4   1  -5    3.30    1.80
  -4  -1   5    5.60    1.30
  -4  -1   5    3.90    2.30
  -4  -1   5    3.20    1.90
   3   1  -5   18.50    2.20
  -3  -1   5   18.20    2.20
  -3  -1   5   17.20    2.30
   2   1  -5    9.40    1.50
  -2  -1   5    9.30    1.90
  -2  -1   5    7.40    1.40
  -2  -1   5    8.70    0.90
   1   1  -5   77.79    3.40
  -1  -1   5   81.19    3.30
  -1  -1   5   76.59    4.40
  -1  -1   5   70.09    4.00
  -1  -1   5   73.29    3.10
   0  -1   5    0.90    1.00
   0  -1   5    1.80    0.70
   0  -1   5    0.60    1.40
   1  -1   5  143.19    6.00
   1  -1   5  150.28    6.40
   1  -1   5  137.19    5.50
   2  -1   5   14.20    1.50
   2  -1   5   15.20    2.30
   2  -1   5   10.40    1.70
   3  -1   5   24.70    1.90
   3  -1   5   25.50    3.00
   3  -1   5   23.00    2.70
   4  -1   5   42.80    4.00
   4  -1   5   39.20    2.50
   4  -1   5   41.50    3.40
   5  -1   5   62.99    5.00
   5  -1   5   58.09    3.20
   5  -1   5   58.79    4.20
   7   0  -5   30.70    3.90
  -7   0   5   33.60    2.70
  -7   0   5   37.20    3.30
   6   0  -5   48.90    4.30
  -6   0   5   51.29    3.80
  -6   0   5   56.79    3.50
  -6   0   5   50.99    3.30
   5   0  -5   57.79    4.20
  -5   0   5   64.29    4.20
  -5   0   5   57.89    4.10
  -5   0   5   62.49    3.60
   4   0  -5   45.00    3.40
  -4   0   5   46.30    3.00
  -4   0   5   47.80    3.60
   3   0  -5    0.80    1.40
  -3   0   5    0.60    0.60
  -3   0   5    0.00    1.30
  -3   0   5    0.70    1.00
   2   0  -5    7.30    1.80
   2   0  -5    5.90    1.20
  -2   0   5    5.00    1.30
  -2   0   5    5.60    0.80
  -2   0   5    5.20    1.50
   1   0  -5   28.30    2.70
   1   0  -5   28.50    1.80
   1   0  -5   29.70    1.70
  -1   0   5   30.70    1.70
  -1   0   5   30.40    2.70
  -1   0   5   28.80    1.70
  -1   0   5   27.60    2.50
   0   0  -5   70.29    3.80
   0   0   5   62.19    2.80
  -1   0  -5    5.00    1.60
   1   0   5    6.80    1.10
   1   0   5    4.90    1.30
   1   0   5    5.40    1.60
  -2   0  -5   30.60    2.50
   2   0   5   31.50    2.00
   2   0   5   32.80    3.10
   2   0   5   30.30    2.70
   3   0   5    6.90    1.20
   3   0   5    9.10    2.30
   3   0   5    5.80    1.50
   4   0   5    3.40    1.50
   4   0   5    5.80    2.20
   4   0   5    5.60    1.20
   7  -1  -5    2.10    2.30
  -7   1   5    6.80    1.50
  -7   1   5    2.40    1.20
   6  -1  -5  185.98    8.70
  -6   1   5  183.98    7.80
  -6   1   5  182.48    7.70
   5  -1  -5  327.87   12.20
   5  -1  -5  333.87   13.00
  -5   1   5  305.57   12.60
  -5   1   5  331.47   12.60
  -5   1   5  317.87   12.40
   4  -1  -5  314.07   12.40
   4  -1  -5  321.97   12.00
   4  -1  -5  324.57   12.80
  -4   1   5  329.47   12.40
  -4   1   5  313.77   12.30
   3  -1  -5   88.99    4.00
   3  -1  -5   87.79    4.30
   3  -1  -5   87.59    4.80
  -3   1   5   87.29    4.40
  -3   1   5   87.69    4.40
  -3   1   5   90.89    3.60
   2  -1  -5   46.00    2.70
   2  -1  -5   56.19    2.60
   2  -1  -5   45.20    3.40
  -2   1   5   46.50    3.10
  -2   1   5   46.40    3.10
  -2   1   5   49.20    2.30
   1  -1  -5    0.30    0.80
   1  -1  -5   -0.60    1.30
  -1   1   5    1.50    1.20
  -1   1   5   -0.10    0.70
  -1   1   5   -0.60    1.00
   0  -1  -5   67.89    2.80
   0  -1  -5   61.29    3.70
   0   1   5   62.79    2.90
   0   1   5   64.19    3.50
  -1  -1  -5    0.50    1.40
  -1  -1  -5    1.60    1.40
   1   1   5    1.80    0.90
   1   1   5    1.70    1.70
   1   1   5    1.00    1.10
  -2  -1  -5    5.10    1.90
  -2  -1  -5    7.90    1.70
   2   1   5    5.20    1.40
   2   1   5    6.40    1.20
   2   1   5    8.80    2.20
  -3  -1  -5    0.70    1.80
   3   1   5    3.60    2.10
   3   1   5    0.50    1.20
   3   1   5    2.00    1.00
  -4  -1  -5    5.80    2.40
   4   1   5    8.50    1.50
   4   1   5   10.00    2.80
   7  -2  -5  165.38    8.10
  -7   2   5  168.28    6.80
  -7   2   5  159.98    6.90
   6  -2  -5   69.69    4.80
   6  -2  -5   76.49    4.30
  -6   2   5   78.59    4.10
  -6   2   5   82.19    3.90
   5  -2  -5  412.46   16.70
   5  -2  -5  438.66   16.30
   5  -2  -5  431.66   16.60
  -5   2   5  450.15   16.10
  -5   2   5  431.06   16.10
   4  -2  -5   51.09    3.70
   4  -2  -5   47.70    3.30
   4  -2  -5   48.00    3.10
  -4   2   5   48.70    3.10
  -4   2   5   49.40    3.10
   3  -2  -5  506.95   19.70
   3  -2  -5  514.25   19.20
  -3   2   5  537.05   18.60
  -3   2   5  529.95   19.10
  -3   2   5  538.95   19.30
   2  -2  -5  288.57   11.60
   2  -2  -5  282.77   10.80
  -2   2   5  287.27   11.00
  -2   2   5  284.37   11.00
  -2   2   5  289.57   10.40
   1  -2  -5   83.69    4.50
   1  -2  -5   82.39    3.70
  -1   2   5   80.99    4.00
  -1   2   5   79.69    3.50
   0  -2  -5  181.08    7.00
   0  -2  -5  181.78    7.90
   0  -2  -5  185.78    7.90
   0   2   5  186.28    7.50
   0   2   5  175.78    6.90
  -1  -2  -5   30.40    2.80
  -1  -2  -5   30.00    3.00
   1   2   5   32.10    2.40
   1   2   5   30.20    2.00
  -2  -2  -5    7.60    1.90
  -2  -2  -5    8.40    2.20
   2   2   5    7.60    1.40
   2   2   5    8.80    1.30
   2   2   5    8.00    2.50
  -3  -2  -5    0.70    2.00
   3   2   5    1.50    2.30
   3   2   5    3.40    1.20
   7  -3  -5   26.30    3.30
   7  -3  -5   24.90    3.30
   7  -3  -5   22.20    3.00
  -7   3   5   21.20    2.30
  -7   3   5   23.30    2.00
   6  -3  -5  326.47   13.70
   6  -3  -5  340.67   13.70
   6  -3  -5  340.77   13.60
  -6   3   5  339.17   12.50
  -6   3   5  351.86   12.90
   5  -3  -5    1.00    1.70
   5  -3  -5   -1.40    1.60
   5  -3  -5    0.50    1.40
  -5   3   5    0.20    1.00
  -5   3   5   -0.10    0.80
   4  -3  -5  195.38    8.10
   4  -3  -5  188.98    8.50
  -4   3   5  191.58    7.80
  -4   3   5  195.58    7.40
   3  -3  -5  103.09    5.60
   3  -3  -5  110.39    5.10
  -3   3   5  110.09    4.90
  -3   3   5  110.69    4.40
  -3   3   5  113.79    4.60
   2  -3  -5   75.29    4.10
   2  -3  -5   78.49    3.80
   2  -3  -5   73.69    4.50
  -2   3   5   75.99    3.60
  -2   3   5   78.09    3.30
  -2   3   5   75.89    3.80
   1  -3  -5  152.28    6.90
   1  -3  -5  160.28    7.20
   1  -3  -5  159.68    6.40
  -1   3   5  156.28    6.10
  -1   3   5  156.38    6.50
   0  -3  -5    3.90    1.70
   0  -3  -5    3.60    1.00
   0  -3  -5    3.30    1.60
   0   3   5    2.80    1.10
   0   3   5    3.50    0.90
  -1  -3  -5   48.20    3.50
  -1  -3  -5   48.80    3.80
   1   3   5   55.19    2.70
  -2  -3  -5  104.79    5.90
  -2  -3  -5  106.09    5.40
   2   3   5   99.39    4.40
   7  -4  -5    0.40    2.20
   7  -4  -5   -1.00    1.80
   7  -4  -5    1.70    2.00
  -7   4   5    0.40    1.00
   6  -4  -5   -0.90    2.00
   6  -4  -5    1.70    1.70
   6  -4  -5    0.40    1.70
  -6   4   5    0.90    1.00
   5  -4  -5   19.70    2.90
   5  -4  -5   15.90    2.60
   5  -4  -5   22.40    2.60
  -5   4   5   17.40    2.00
   4  -4  -5    8.40    2.10
   4  -4  -5    9.00    1.80
  -4   4   5    9.80    1.40
   3  -4  -5   30.40    2.60
   3  -4  -5   31.80    3.20
   3  -4  -5   32.50    2.60
  -3   4   5   31.80    2.00
  -3   4   5   29.30    2.20
   2  -4  -5   -0.40    1.20
   2  -4  -5   -0.40    1.10
   2  -4  -5    1.60    1.60
  -2   4   5    0.30    0.90
  -2   4   5    0.80    0.90
   1  -4  -5   40.70    3.30
   1  -4  -5   40.20    3.50
   1  -4  -5   42.10    2.80
  -1   4   5   43.90    2.50
  -1   4   5   41.80    2.30
   0  -4  -5   18.80    2.70
   0  -4  -5   18.60    2.00
   0  -4  -5   17.50    2.50
   0   4   5   18.00    1.70
  -1  -4  -5   51.99    4.10
  -1  -4  -5   49.20    3.80
   1   4   5   49.10    2.70
   7  -5  -5    4.60    2.90
   7  -5  -5    4.50    2.20
   7  -5  -5    1.80    2.10
   6  -5  -5   53.39    4.30
   6  -5  -5   57.19    4.80
   6  -5  -5   58.49    4.40
  -6   5   5   57.29    3.10
   5  -5  -5   21.40    2.70
   5  -5  -5   23.10    3.10
  -5   5   5   20.00    1.90
   4  -5  -5    6.30    2.20
   4  -5  -5    7.30    1.80
  -4   5   5    7.70    1.20
   3  -5  -5    8.70    1.90
   3  -5  -5    7.50    1.70
   3  -5  -5   10.50    2.40
  -3   5   5    7.50    1.20
   2  -5  -5    0.70    1.40
   2  -5  -5    0.90    1.60
   2  -5  -5    0.90    1.30
  -2   5   5   -0.10    1.00
   1  -5  -5    0.30    1.50
   1  -5  -5    0.30    1.20
   1  -5  -5    1.40    1.70
  -1   5   5   -0.10    1.00
   0  -5  -5    1.80    1.80
   0  -5  -5    0.50    1.80
   0   5   5   -0.70    1.00
   6  -6  -5    0.30    1.80
   6  -6  -5    5.70    2.60
   6  -6  -5    1.00    2.00
   5  -6  -5   39.10    3.60
   5  -6  -5   36.60    3.90
   4  -6  -5  134.79    6.10
   4  -6  -5  125.49    6.90
   4  -6  -5  129.89    6.50
   3  -6  -5  197.88    8.50
   3  -6  -5  193.38    8.60
   3  -6  -5  185.58    9.10
   2  -6  -5   -0.80    1.50
   2  -6  -5    0.50    1.80
   2  -6  -5   -1.20    1.50
   1  -6   6   57.59    6.60
   1  -6   6   73.99    4.50
   1  -6   6   72.59    5.50
   2  -6   6   19.40    2.60
   2  -6   6   14.10    2.90
   3  -6   6  140.39    8.10
   3  -6   6  137.79    5.60
   3  -6   6  138.59    7.20
  -2  -5   6   35.60    4.30
  -2  -5   6   45.60    5.20
  -2  -5   6   48.90    3.60
  -1  -5   6   37.60    4.40
  -1  -5   6   35.90    3.20
  -1  -5   6   38.80    4.90
   0  -5   6   22.80    3.40
   0  -5   6   19.00    4.20
   0  -5   6   19.50    2.40
   1  -5   6    8.50    1.80
   1  -5   6    9.10    2.50
   2  -5   6   -0.50    1.40
   2  -5   6    0.00    0.90
   2  -5   6   -1.00    1.90
   3  -5   6  114.59    6.90
   3  -5   6  112.99    4.80
   3  -5   6  115.89    6.30
   4  -5   6   35.00    2.40
   4  -5   6   39.10    3.80
  -3  -4   6   -1.30    2.40
  -3  -4   6    0.50    1.40
  -3  -4   6    0.90    2.80
  -2  -4   6   57.09    4.90
  -2  -4   6   50.79    5.60
  -2  -4   6   55.89    3.80
  -1  -4   6   21.00    3.00
  -1  -4   6   22.10    2.50
   0  -4   6   36.30    1.80
   0  -4   6   30.60    3.10
   0  -4   6   34.10    3.80
   1  -4   6   29.30    3.80
   1  -4   6   32.50    3.20
   1  -4   6   32.10    1.80
   2  -4   6   18.40    2.40
   2  -4   6   21.60    1.80
   2  -4   6   20.40    3.20
   3  -4   6   38.40    2.40
   3  -4   6   38.00    3.60
   4  -4   6    3.50    1.80
   4  -4   6    3.80    1.30
  -4  -3   6   23.70    3.60
  -4  -3   6   18.90    2.30
  -4  -3   6   13.10    3.20
  -3  -3   6   51.69    3.60
  -3  -3   6   48.70    5.40
  -3  -3   6   49.20    4.80
  -2  -3   6    6.10    2.20
  -2  -3   6    5.20    1.60
  -1  -3   6   10.30    1.90
  -1  -3   6    8.90    2.30
  -1  -3   6   14.20    1.10
   0  -3   6    3.00    1.30
   0  -3   6    4.30    1.90
   0  -3   6    2.10    0.80
   1  -3   6   10.00    2.30
   1  -3   6   13.40    1.30
   1  -3   6    9.20    1.80
   2  -3   6    8.80    1.90
   2  -3   6   10.20    1.40
   3  -3   6    3.60    1.10
   3  -3   6    4.10    1.60
   3  -3   6   -3.60    2.00
   4  -3   6   13.90    3.40
   4  -3   6   17.80    2.50
  -5  -2   6    2.70    2.30
  -5  -2   6   -0.50    1.40
  -5  -2   6   -1.50    2.20
  -4  -2   6   10.60    1.90
  -4  -2   6    7.60    2.90
  -4  -2   6    8.20    2.60
  -3  -2   6   47.10    4.20
  -3  -2   6   50.19    3.50
  -2  -2   6    7.10    0.90
  -2  -2   6    6.00    1.60
  -2  -2   6    7.80    2.10
  -1  -2   6   12.10    2.00
  -1  -2   6   16.70    1.30
  -1  -2   6   14.20    2.50
   0  -2   6   10.30    2.30
   0  -2   6    9.20    1.70
   0  -2   6   13.00    1.30
   1  -2   6   27.40    2.90
   1  -2   6   28.10    1.80
   1  -2   6   28.70    3.50
   2  -2   6   19.80    2.10
   2  -2   6   12.00    2.10
   2  -2   6   13.50    1.50
   3  -2   6    5.50    1.90
   3  -2   6    2.20    1.10
   3  -2   6    1.30    1.40
   4  -2   6    4.60    1.30
   4  -2   6    7.60    2.40
   4  -2   6    1.30    1.60
   5   1  -6   92.39    5.50
  -5  -1   6   90.49    4.80
  -5  -1   6   83.19    5.50
  -5  -1   6   88.59    5.70
   4   1  -6    6.80    2.10
  -4  -1   6    4.50    2.80
  -4  -1   6    3.10    2.20
  -4  -1   6    6.00    1.60
   3   1  -6  233.68    9.50
  -3  -1   6  233.98    8.40
  -3  -1   6  232.28    9.70
  -3  -1   6  231.28   10.10
   2   1  -6  142.99    6.00
  -2  -1   6  148.49    7.10
  -2  -1   6  138.79    6.60
  -2  -1   6  149.09    5.50
  -1  -1   6   28.00    3.20
  -1  -1   6   32.80    3.00
  -1  -1   6   32.20    1.90
   0  -1   6    8.70    2.10
   0  -1   6    7.90    1.70
   0  -1   6    8.90    1.10
   1  -1   6   63.89    4.20
   1  -1   6   70.89    3.70
   1  -1   6   69.49    3.20
   2  -1   6   20.30    2.50
   2  -1   6   25.20    1.90
   2  -1   6   26.70    2.70
   3  -1   6   10.70    1.40
   3  -1   6    7.60    1.90
   3  -1   6   18.70    2.90
   4  -1   6   19.30    2.00
   4  -1   6   25.80    3.40
   6   0  -6   23.70    3.30
  -6   0   6   19.90    2.30
  -6   0   6   24.10    2.90
   5   0  -6   44.90    3.80
  -5   0   6   48.80    4.60
  -5   0   6   51.29    3.50
  -5   0   6   46.70    4.10
   4   0  -6   47.70    3.60
  -4   0   6   45.40    3.90
  -4   0   6   48.50    3.40
   3   0  -6    5.70    1.60
  -3   0   6    8.10    1.60
  -3   0   6    5.70    0.90
  -3   0   6    7.80    1.90
   2   0  -6  188.38    7.60
   2   0  -6  192.08    8.60
  -2   0   6  191.18    8.50
  -2   0   6  197.78    7.20
  -2   0   6  192.38    8.20
   1   0  -6  187.08    8.40
   1   0  -6  193.28    7.10
  -1   0   6  188.78    8.40
  -1   0   6  183.58    7.10
  -1   0   6  192.98    8.20
   0   0  -6  779.92   28.80
   0   0   6  802.02   28.70
   0   0   6  785.02   27.90
  -1   0  -6    3.00    1.70
   1   0   6    4.80    1.10
   1   0   6    3.40    1.50
   1   0   6    3.60    1.70
  -2   0  -6   31.70    2.90
   2   0   6   32.40    2.20
   2   0   6   26.70    3.00
   2   0   6   33.10    3.30
   3   0   6   10.00    2.00
   3   0   6   14.10    2.80
   3   0   6   11.20    1.50
   6  -1  -6    2.30    2.30
  -6   1   6    4.90    1.90
  -6   1   6    3.40    1.60
   5  -1  -6   -2.60    1.60
  -5   1   6   -0.70    1.10
  -5   1   6   -1.20    1.60
   4  -1  -6    3.30    2.00
   4  -1  -6    4.10    1.70
  -4   1   6    2.90    1.30
  -4   1   6    0.20    1.60
   3  -1  -6   23.70    2.30
   3  -1  -6   21.80    2.90
  -3   1   6   23.30    2.60
  -3   1   6   21.90    2.60
  -3   1   6   22.00    1.60
   2  -1  -6   25.30    3.00
   2  -1  -6   23.30    2.00
  -2   1   6   25.50    2.70
  -2   1   6   20.40    2.30
  -2   1   6   21.20    1.70
   1  -1  -6   23.30    2.90
   1  -1  -6   19.90    1.60
  -1   1   6   15.50    1.70
  -1   1   6   22.70    2.60
  -1   1   6   19.30    2.20
   0  -1  -6   86.99    5.00
   0   1   6   89.79    4.80
   0   1   6   94.29    4.00
  -1  -1  -6   22.40    2.70
   1   1   6   23.20    1.90
   1   1   6   22.70    2.60
  -2  -1  -6   40.20    3.30
   2   1   6   39.80    2.60
   2   1   6   40.90    3.30
   2   1   6   43.40    3.90
   3   1   6   20.00    2.10
   3   1   6   20.10    2.40
   3   1   6   24.80    3.80
   7  -2  -6   21.80    3.30
  -7   2   6   25.00    2.50
  -7   2   6   19.70    2.20
   6  -2  -6   18.20    3.00
  -6   2   6   16.30    2.00
  -6   2   6   16.40    2.10
   5  -2  -6    9.60    2.20
   5  -2  -6    5.80    2.20
  -5   2   6    6.60    1.80
  -5   2   6    5.20    1.50
   4  -2  -6    5.00    1.60
   4  -2  -6    5.70    1.60
   4  -2  -6    5.50    2.10
  -4   2   6    5.20    1.40
  -4   2   6    2.50    1.60
   3  -2  -6    0.70    1.70
   3  -2  -6    0.60    1.20
  -3   2   6    2.00    0.90
  -3   2   6    1.40    1.30
  -3   2   6    2.20    1.30
   2  -2  -6    5.70    1.30
   2  -2  -6    5.20    2.00
  -2   2   6    5.90    1.10
  -2   2   6    5.30    1.50
  -2   2   6    5.00    1.50
   1  -2  -6    1.50    1.70
  -1   2   6    1.60    1.20
  -1   2   6    4.40    1.60
  -1   2   6    3.30    1.00
   0  -2  -6   12.00    2.40
   0   2   6   15.60    1.60
   0   2   6   12.50    1.90
  -1  -2  -6    0.50    1.80
  -1  -2  -6    1.60    1.80
   1   2   6    0.80    1.30
   1   2   6    3.20    1.10
  -2  -2  -6    5.40    2.30
   2   2   6    7.90    1.40
   7  -3  -6  122.69    6.80
   7  -3  -6  117.79    6.80
  -7   3   6  116.99    5.60
   6  -3  -6  402.36   15.90
   6  -3  -6  393.66   16.20
  -6   3   6  404.76   15.20
   5  -3  -6    3.60    2.00
   5  -3  -6    4.10    2.00
   5  -3  -6    2.80    1.70
  -5   3   6    3.30    1.30
   4  -3  -6   24.00    2.70
   4  -3  -6   20.20    2.90
  -4   3   6   26.30    2.60
   3  -3  -6    9.60    2.30
   3  -3  -6   10.90    1.80
  -3   3   6   10.70    1.60
  -3   3   6   11.60    1.40
   2  -3  -6    2.40    1.20
   2  -3  -6    2.50    1.90
  -2   3   6    1.60    1.00
  -2   3   6    1.30    1.20
   1  -3  -6    0.10    1.70
  -1   3   6    0.00    1.10
  -1   3   6    0.40    0.90
   0  -3  -6    1.60    1.80
   0  -3  -6    1.70    1.80
   0   3   6    1.40    1.00
   0   3   6    2.40    1.20
  -1  -3  -6    2.50    2.00
  -1  -3  -6    0.50    2.00
   1   3   6    2.50    1.10
   6  -4  -6   12.20    2.70
   6  -4  -6   14.10    2.70
   6  -4  -6   17.60    3.10
  -6   4   6   13.20    1.80
   5  -4  -6    8.60    2.40
   5  -4  -6    7.90    1.90
   5  -4  -6    9.90    2.40
  -5   4   6    4.30    1.40
   4  -4  -6   41.40    4.00
   4  -4  -6   43.80    3.40
  -4   4   6   40.40    2.90
   3  -4  -6   53.59    3.50
   3  -4  -6   54.09    4.30
  -3   4   6   58.29    3.00
  -3   4   6   56.99    3.30
   2  -4  -6   45.40    4.00
   2  -4  -6   45.40    3.60
   2  -4  -6   43.00    3.00
  -2   4   6   44.40    2.60
  -2   4   6   41.80    2.80
   1  -4  -6   36.40    3.70
   1  -4  -6   34.70    3.50
  -1   4   6   36.40    2.30
   0  -4  -6    0.50    1.90
   0  -4  -6   -0.30    1.90
   0   4   6   -0.80    1.00
   6  -5  -6   80.89    5.70
   6  -5  -6   78.19    5.10
   6  -5  -6   70.89    5.30
  -6   5   6   80.49    4.00
   5  -5  -6    8.20    2.60
   5  -5  -6    6.60    2.00
  -5   5   6    4.70    1.30
   4  -5  -6   71.69    5.20
   4  -5  -6   78.39    4.60
  -4   5   6   72.39    3.80
   3  -5  -6    6.50    2.00
   3  -5  -6    6.60    2.40
   3  -5  -6    5.60    1.70
   2  -5  -6   32.40    3.90
   2  -5  -6   35.80    3.50
  -2   5   6   30.40    2.30
  -1  -4   7   47.40    4.80
  -1  -4   7   46.70    4.00
   0  -4   7   11.50    2.30
   0  -4   7   11.40    2.90
   1  -4   7   24.60    2.90
   1  -4   7   22.70    3.50
   1  -4   7   32.70    1.90
   2  -4   7    2.40    1.80
   2  -4   7    2.80    2.20
   2  -4   7    6.20    1.20
  -3  -3   7  252.87   12.40
  -3  -3   7  272.67   12.10
  -3  -3   7  254.37   10.90
  -2  -3   7    5.50    1.80
  -2  -3   7    4.00    2.30
  -1  -3   7   45.10    3.90
  -1  -3   7   47.50    2.30
  -1  -3   7   41.30    4.50
   0  -3   7   17.80    3.10
   0  -3   7   18.80    1.60
   0  -3   7   13.20    2.30
   1  -3   7   36.40    2.20
   1  -3   7   33.50    3.50
   1  -3   7   33.00    4.20
   2  -3   7    3.10    1.00
   2  -3   7    0.10    1.90
   2  -3   7    0.50    1.50
   3  -3   7    3.10    1.90
   3  -3   7    7.00    1.30
  -4  -2   7   -1.40    1.40
  -4  -2   7   -3.40    3.20
  -4  -2   7   -4.40    2.30
  -3  -2   7   21.20    3.30
  -3  -2   7   19.60    2.50
  -2  -2   7   30.20    3.80
  -2  -2   7   30.60    3.30
  -2  -2   7   32.40    1.90
  -1  -2   7   14.70    2.40
  -1  -2   7   19.20    1.50
  -1  -2   7   17.30    3.00
   0  -2   7   37.50    3.60
   0  -2   7   40.00    4.20
   0  -2   7   41.10    2.30
   1  -2   7   12.70    1.50
   1  -2   7    8.70    2.40
   1  -2   7    8.90    2.00
   2  -2   7   19.30    2.70
   2  -2   7   29.40    2.10
   3  -2   7    9.00    1.50
   3  -2   7    2.30    1.90
   4   1  -7   -1.90    1.80
  -4  -1   7   -0.90    1.40
  -4  -1   7   -2.00    2.20
   3   1  -7    1.70    1.60
  -3  -1   7    3.30    1.60
  -3  -1   7    0.80    2.00
  -3  -1   7    0.90    0.90
  -2  -1   7    0.20    0.80
  -2  -1   7    0.30    1.80
  -2  -1   7    0.40    1.50
  -1  -1   7   13.00    2.60
  -1  -1   7   10.90    2.10
  -1  -1   7   16.60    1.60
   0  -1   7    0.70    1.60
   0  -1   7   -0.30    1.70
   0  -1   7    2.50    1.00
   1  -1   7   18.70    1.80
   1  -1   7   17.60    2.40
   2  -1   7    4.40    1.30
   2  -1   7    2.50    1.60
   5   0  -7    7.00    2.40
  -5   0   7    2.80    2.50
  -5   0   7    6.10    1.70
   4   0  -7   -1.30    1.80
  -4   0   7   -0.10    1.40
  -4   0   7   -2.30    2.00
   3   0  -7    1.20    1.50
  -3   0   7    1.00    0.90
  -3   0   7    0.80    1.40
  -3   0   7    0.20    1.70
  -2   0   7   -1.30    1.30
  -2   0   7   -1.20    1.60
  -2   0   7   -0.40    0.80
   1   0  -7    3.40    2.30
  -1   0   7    3.80    1.70
  -1   0   7    3.20    1.90
  -1   0   7    6.40    1.20
   0   0  -7   11.70    2.60
   0   0   7   21.60    1.90
   0   0   7   31.10    3.40
  -1   0  -7    1.40    2.10
   1   0   7    4.20    1.20
   1   0   7    1.60    1.50
   2   0   7    5.40    1.80
   2   0   7    4.20    1.40
   5  -1  -7   78.99    5.10
  -5   1   7   74.59    4.60
  -5   1   7   71.89    5.10
   4  -1  -7   50.29    4.40
   4  -1  -7   46.80    3.80
  -4   1   7   43.90    4.00
  -4   1   7   45.40    3.60
   3  -1  -7    0.50    2.40
   3  -1  -7    0.90    2.00
  -3   1   7    1.80    1.70
  -3   1   7    0.40    1.00
  -3   1   7    0.00    1.40
   2  -1  -7    7.20    2.40
  -2   1   7    7.40    1.80
  -2   1   7    8.00    2.00
  -2   1   7    8.20    1.30
   1  -1  -7    3.70    2.30
  -1   1   7    2.30    1.70
  -1   1   7    2.60    1.60
  -1   1   7    2.80    1.00
   0  -1  -7    8.10    2.40
   0   1   7   10.10    1.40
   0   1   7    8.30    2.00
  -1  -1  -7   -1.40    1.90
   1   1   7   -0.50    1.60
   1   1   7    1.50    1.20
   5  -2  -7  105.49    5.80
   5  -2  -7  104.69    6.30
  -5   2   7   96.09    5.30
   4  -2  -7   15.10    2.30
   4  -2  -7   13.50    2.90
  -4   2   7   12.60    2.00
   3  -2  -7   48.90    4.40
  -3   2   7   49.60    3.80
  -3   2   7   50.29    4.30
  -3   2   7   51.09    2.70
   2  -2  -7   35.10    3.90
  -2   2   7   36.50    3.20
  -2   2   7   35.40    2.30
  -2   2   7   44.10    3.40
   1  -2  -7   14.10    2.70
  -1   2   7   15.60    2.40
  -1   2   7   18.20    1.80
  -1   2   7   14.40    2.20
   0  -2  -7   16.40    2.80
   0   2   7   18.20    1.90
   0   2   7   16.20    2.40
   5  -3  -7   -0.40    1.80
   5  -3  -7    1.10    2.20
  -5   3   7   -1.10    1.40
   4  -3  -7   27.40    3.80
   4  -3  -7   34.90    3.20
  -4   3   7   28.50    3.00
   3  -3  -7    6.10    2.30
  -3   3   7    9.50    1.50
  -3   3   7    7.70    1.80
   2  -3  -7    3.50    2.20
  -2   3   7    5.40    1.30
  -2   3   7    4.50    1.60
   1  -3  -7    5.50    2.40
  -1   3   7    6.90    1.40
  -1   3   7    6.00    1.70
   5  -4  -7    5.80    2.60
   5  -4  -7    5.20    2.20
  -5   4   7    3.60    1.60
   4  -4  -7    3.50    2.30
   4  -4  -7    4.00    2.30
  -4   4   7    0.70    1.40
   3  -4  -7    3.70    2.40
  -3   4   7    4.10    1.40
  -3   4   7    4.60    1.60
  -1  -2   8    1.00    1.00
  -1  -2   8    0.40    1.80
  -1  -2   8    0.30    2.20
   0  -2   8    4.10    1.20
   0  -2   8   -1.00    1.90
   0  -2   8    1.80    2.20
  -3  -1   8   22.70    2.90
  -3  -1   8   25.50    3.60
  -2  -1   8    9.30    2.30
  -2  -1   8    6.20    2.60
  -2  -1   8    9.00    1.40
  -1  -1   8    7.50    1.30
  -1  -1   8    4.50    2.00
  -1  -1   8    6.10    2.50
   0  -1   8    1.60    2.20
   0  -1   8    2.20    1.20
   0  -1   8   -1.50    1.80
  -3   0   8    3.60    1.30
  -3   0   8    2.70    2.20
  -3   0   8    4.00    1.90
  -2   0   8   18.70    1.90
  -2   0   8   16.40    2.90
  -2   0   8   17.70    2.70
  -1   0   8   24.90    3.40
  -1   0   8   29.90    2.20
  -1   0   8   27.30    3.20
   3  -1  -8   -0.30    2.40
  -3   1   8   -1.40    1.10
  -3   1   8    0.60    1.60
  -3   1   8   -0.80    1.90
   2  -1  -8    5.30    2.80
  -2   1   8    3.60    1.90
  -2   1   8    5.00    1.30
  -2   1   8    2.90    2.10
   1  -1  -8    2.20    2.70
   0   0   0    0.00    0.00

_computing_structure_solution     'SHELXT 2014/5 (Sheldrick, 2014)'
;
_shelx_hkl_checksum   40721
